# Supplementary material for: Shelters Reflect but Cannot Solve Underlying Problems with Relinquished and Stray Animals—A Retrospective Study of Dogs and Cats Entering and Leaving Shelters in Denmark from 2004 to 2017
Source: Animals (Basel). 2019 Oct 5;9(10):765. doi: 10.3390/ani9100765 (PMC6826399; doi:10.3390/ani9100765)
Supplement: Supplementary file 1 [file animals-09-00765-s001.zip]

Archive with 4 entries (4 files):
- SuppData1. Calls about cats hit in traffic.csv
- SuppData2. Shelter data.csv
- SuppText1. Cooperation agreement.docx
- SuppText2. Correspondence with Cat Welfare Organizations.docx
