# Supplementary material for: Shelters Reflect but Cannot Solve Underlying Problems with Relinquished and Stray Animals—A Retrospective Study of Dogs and Cats Entering and Leaving Shelters in Denmark from 2004 to 2017
Source: Animals (Basel). 2019 Oct 5;9(10):765. doi: 10.3390/ani9100765 (PMC6826399; doi:10.3390/ani9100765)
Supplement: Supplementary file 1 [file animals-09-00765-s001.zip › SuppData1. Calls about cats hit in traffic.csv]

no_of_calls	2018	2017	2016	2015	2014	2013	2012
January	94	113	103	147	125	144	129
February	116	106	143	170	159	178	126
March	133	171	177	207	221	213	188
April	168	172	179	199	260	258	208
May	192	215	185	209	270	251	316
June	264	229	224	258	357	249	323
July	220	252	269	268	335	304	349
August	218	228	244	290	325	337	452
September	202	235	270	251	331	298	401
October	242	203	227	260	311	326	346
November	185	192	175	169	219	211	292
December	132	128	134	146	165	157	129
