# Supplementary material for: Shelters Reflect but Cannot Solve Underlying Problems with Relinquished and Stray Animals—A Retrospective Study of Dogs and Cats Entering and Leaving Shelters in Denmark from 2004 to 2017
Source: Animals (Basel). 2019 Oct 5;9(10):765. doi: 10.3390/ani9100765 (PMC6826399; doi:10.3390/ani9100765)
Supplement: Supplementary file 1 [file animals-09-00765-s001.zip › SuppData2. Shelter data.csv]

anon.shelter	species	category	year	flow	n
Shelter 01	cat	Strays	2017	input	15
Shelter 01	cat	Strays	2017	input	12
Shelter 01	cat	Strays	2017	input	26
Shelter 01	cat	Strays	2017	input	16
Shelter 01	cat	Strays	2017	input	8
Shelter 01	cat	Strays	2017	input	13
Shelter 01	cat	Strays	2017	input	28
Shelter 01	cat	Strays	2017	input	41
Shelter 01	cat	Strays	2017	input	35
Shelter 01	cat	Strays	2017	input	26
Shelter 01	cat	Strays	2017	input	0
Shelter 01	cat	Strays	2017	input	0
Shelter 01	cat	Owner relinquished	2017	input	0
Shelter 01	cat	Owner relinquished	2017	input	0
Shelter 01	cat	Owner relinquished	2017	input	0
Shelter 01	cat	Owner relinquished	2017	input	0
Shelter 01	cat	Owner relinquished	2017	input	0
Shelter 01	cat	Owner relinquished	2017	input	0
Shelter 01	cat	Owner relinquished	2017	input	0
Shelter 01	cat	Owner relinquished	2017	input	0
Shelter 01	cat	Owner relinquished	2017	input	0
Shelter 01	cat	Owner relinquished	2017	input	0
Shelter 01	cat	Owner relinquished	2017	input	0
Shelter 01	cat	Owner relinquished	2017	input	0
Shelter 01	cat	Strays	2017	input	26
Shelter 01	cat	Strays	2017	input	14
Shelter 01	cat	Strays	2017	input	19
Shelter 01	cat	Strays	2017	input	12
Shelter 01	cat	Strays	2017	input	28
Shelter 01	cat	Strays	2017	input	33
Shelter 01	cat	Strays	2017	input	24
Shelter 01	cat	Strays	2017	input	39
Shelter 01	cat	Strays	2017	input	21
Shelter 01	cat	Strays	2017	input	33
Shelter 01	cat	Strays	2017	input	0
Shelter 01	cat	Strays	2017	input	0
Shelter 01	cat	Returned	2017	input	0
Shelter 01	cat	Returned	2017	input	0
Shelter 01	cat	Returned	2017	input	0
Shelter 01	cat	Returned	2017	input	0
Shelter 01	cat	Returned	2017	input	5
Shelter 01	cat	Returned	2017	input	3
Shelter 01	cat	Returned	2017	input	2
Shelter 01	cat	Returned	2017	input	1
Shelter 01	cat	Returned	2017	input	0
Shelter 01	cat	Returned	2017	input	0
Shelter 01	cat	Returned	2017	input	0
Shelter 01	cat	Returned	2017	input	0
Shelter 01	cat	Strays	2016	input	16
Shelter 01	cat	Strays	2016	input	2
Shelter 01	cat	Strays	2016	input	6
Shelter 01	cat	Strays	2016	input	13
Shelter 01	cat	Strays	2016	input	1
Shelter 01	cat	Strays	2016	input	14
Shelter 01	cat	Strays	2016	input	27
Shelter 01	cat	Strays	2016	input	47
Shelter 01	cat	Strays	2016	input	0
Shelter 01	cat	Strays	2016	input	29
Shelter 01	cat	Strays	2016	input	19
Shelter 01	cat	Strays	2016	input	20
Shelter 01	cat	Owner relinquished	2016	input	0
Shelter 01	cat	Owner relinquished	2016	input	0
Shelter 01	cat	Owner relinquished	2016	input	0
Shelter 01	cat	Owner relinquished	2016	input	0
Shelter 01	cat	Owner relinquished	2016	input	0
Shelter 01	cat	Owner relinquished	2016	input	0
Shelter 01	cat	Owner relinquished	2016	input	0
Shelter 01	cat	Owner relinquished	2016	input	0
Shelter 01	cat	Owner relinquished	2016	input	0
Shelter 01	cat	Owner relinquished	2016	input	0
Shelter 01	cat	Owner relinquished	2016	input	0
Shelter 01	cat	Owner relinquished	2016	input	0
Shelter 01	cat	Strays	2016	input	10
Shelter 01	cat	Strays	2016	input	9
Shelter 01	cat	Strays	2016	input	4
Shelter 01	cat	Strays	2016	input	9
Shelter 01	cat	Strays	2016	input	27
Shelter 01	cat	Strays	2016	input	32
Shelter 01	cat	Strays	2016	input	5
Shelter 01	cat	Strays	2016	input	8
Shelter 01	cat	Strays	2016	input	46
Shelter 01	cat	Strays	2016	input	37
Shelter 01	cat	Strays	2016	input	34
Shelter 01	cat	Strays	2016	input	11
Shelter 01	cat	Returned	2016	input	0
Shelter 01	cat	Returned	2016	input	0
Shelter 01	cat	Returned	2016	input	0
Shelter 01	cat	Returned	2016	input	0
Shelter 01	cat	Returned	2016	input	2
Shelter 01	cat	Returned	2016	input	0
Shelter 01	cat	Returned	2016	input	0
Shelter 01	cat	Returned	2016	input	1
Shelter 01	cat	Returned	2016	input	1
Shelter 01	cat	Returned	2016	input	1
Shelter 01	cat	Returned	2016	input	0
Shelter 01	cat	Returned	2016	input	0
Shelter 01	cat	Rehomed	2017	output	23
Shelter 01	cat	Rehomed	2017	output	20
Shelter 01	cat	Rehomed	2017	output	27
Shelter 01	cat	Rehomed	2017	output	16
Shelter 01	cat	Rehomed	2017	output	15
Shelter 01	cat	Rehomed	2017	output	14
Shelter 01	cat	Rehomed	2017	output	36
Shelter 01	cat	Rehomed	2017	output	57
Shelter 01	cat	Rehomed	2017	output	62
Shelter 01	cat	Rehomed	2017	output	39
Shelter 01	cat	Rehomed	2017	output	0
Shelter 01	cat	Rehomed	2017	output	0
Shelter 01	cat	RTO	2017	output	14
Shelter 01	cat	RTO	2017	output	7
Shelter 01	cat	RTO	2017	output	6
Shelter 01	cat	RTO	2017	output	1
Shelter 01	cat	RTO	2017	output	1
Shelter 01	cat	RTO	2017	output	1
Shelter 01	cat	RTO	2017	output	5
Shelter 01	cat	RTO	2017	output	5
Shelter 01	cat	RTO	2017	output	2
Shelter 01	cat	RTO	2017	output	4
Shelter 01	cat	RTO	2017	output	0
Shelter 01	cat	RTO	2017	output	0
Shelter 01	cat	Euthanized	2017	output	22
Shelter 01	cat	Euthanized	2017	output	23
Shelter 01	cat	Euthanized	2017	output	15
Shelter 01	cat	Euthanized	2017	output	10
Shelter 01	cat	Euthanized	2017	output	9
Shelter 01	cat	Euthanized	2017	output	27
Shelter 01	cat	Euthanized	2017	output	13
Shelter 01	cat	Euthanized	2017	output	24
Shelter 01	cat	Euthanized	2017	output	6
Shelter 01	cat	Euthanized	2017	output	19
Shelter 01	cat	Euthanized	2017	output	1
Shelter 01	cat	Euthanized	2017	output	0
Shelter 01	cat	Rehomed	2016	output	12
Shelter 01	cat	Rehomed	2016	output	29
Shelter 01	cat	Rehomed	2016	output	17
Shelter 01	cat	Rehomed	2016	output	22
Shelter 01	cat	Rehomed	2016	output	9
Shelter 01	cat	Rehomed	2016	output	9
Shelter 01	cat	Rehomed	2016	output	11
Shelter 01	cat	Rehomed	2016	output	8
Shelter 01	cat	Rehomed	2016	output	21
Shelter 01	cat	Rehomed	2016	output	33
Shelter 01	cat	Rehomed	2016	output	27
Shelter 01	cat	Rehomed	2016	output	28
Shelter 01	cat	RTO	2016	output	3
Shelter 01	cat	RTO	2016	output	1
Shelter 01	cat	RTO	2016	output	1
Shelter 01	cat	RTO	2016	output	3
Shelter 01	cat	RTO	2016	output	1
Shelter 01	cat	RTO	2016	output	2
Shelter 01	cat	RTO	2016	output	0
Shelter 01	cat	RTO	2016	output	5
Shelter 01	cat	RTO	2016	output	4
Shelter 01	cat	RTO	2016	output	2
Shelter 01	cat	RTO	2016	output	1
Shelter 01	cat	RTO	2016	output	1
Shelter 01	cat	Euthanized	2016	output	5
Shelter 01	cat	Euthanized	2016	output	4
Shelter 01	cat	Euthanized	2016	output	1
Shelter 01	cat	Euthanized	2016	output	5
Shelter 01	cat	Euthanized	2016	output	8
Shelter 01	cat	Euthanized	2016	output	7
Shelter 01	cat	Euthanized	2016	output	2
Shelter 01	cat	Euthanized	2016	output	8
Shelter 01	cat	Euthanized	2016	output	19
Shelter 01	cat	Euthanized	2016	output	21
Shelter 01	cat	Euthanized	2016	output	19
Shelter 01	cat	Euthanized	2016	output	14
Shelter 01	cat	Strays	2015	input	20
Shelter 01	cat	Strays	2015	input	13
Shelter 01	cat	Strays	2015	input	17
Shelter 01	cat	Strays	2015	input	10
Shelter 01	cat	Strays	2015	input	25
Shelter 01	cat	Strays	2015	input	13
Shelter 01	cat	Strays	2015	input	17
Shelter 01	cat	Strays	2015	input	18
Shelter 01	cat	Strays	2015	input	7
Shelter 01	cat	Strays	2015	input	9
Shelter 01	cat	Strays	2015	input	7
Shelter 01	cat	Strays	2015	input	0
Shelter 01	cat	Owner relinquished	2015	input	0
Shelter 01	cat	Owner relinquished	2015	input	1
Shelter 01	cat	Owner relinquished	2015	input	0
Shelter 01	cat	Owner relinquished	2015	input	0
Shelter 01	cat	Owner relinquished	2015	input	0
Shelter 01	cat	Owner relinquished	2015	input	0
Shelter 01	cat	Owner relinquished	2015	input	0
Shelter 01	cat	Owner relinquished	2015	input	0
Shelter 01	cat	Owner relinquished	2015	input	0
Shelter 01	cat	Owner relinquished	2015	input	0
Shelter 01	cat	Owner relinquished	2015	input	0
Shelter 01	cat	Owner relinquished	2015	input	0
Shelter 01	cat	Strays	2015	input	3
Shelter 01	cat	Strays	2015	input	8
Shelter 01	cat	Strays	2015	input	9
Shelter 01	cat	Strays	2015	input	10
Shelter 01	cat	Strays	2015	input	15
Shelter 01	cat	Strays	2015	input	24
Shelter 01	cat	Strays	2015	input	14
Shelter 01	cat	Strays	2015	input	9
Shelter 01	cat	Strays	2015	input	28
Shelter 01	cat	Strays	2015	input	7
Shelter 01	cat	Strays	2015	input	13
Shelter 01	cat	Strays	2015	input	7
Shelter 01	cat	Returned	2015	input	0
Shelter 01	cat	Returned	2015	input	0
Shelter 01	cat	Returned	2015	input	0
Shelter 01	cat	Returned	2015	input	0
Shelter 01	cat	Returned	2015	input	0
Shelter 01	cat	Returned	2015	input	0
Shelter 01	cat	Returned	2015	input	0
Shelter 01	cat	Returned	2015	input	0
Shelter 01	cat	Returned	2015	input	0
Shelter 01	cat	Returned	2015	input	0
Shelter 01	cat	Returned	2015	input	0
Shelter 01	cat	Returned	2015	input	0
Shelter 01	cat	Rehomed	2015	output	21
Shelter 01	cat	Rehomed	2015	output	19
Shelter 01	cat	Rehomed	2015	output	25
Shelter 01	cat	Rehomed	2015	output	21
Shelter 01	cat	Rehomed	2015	output	23
Shelter 01	cat	Rehomed	2015	output	10
Shelter 01	cat	Rehomed	2015	output	24
Shelter 01	cat	Rehomed	2015	output	17
Shelter 01	cat	Rehomed	2015	output	22
Shelter 01	cat	Rehomed	2015	output	32
Shelter 01	cat	Rehomed	2015	output	19
Shelter 01	cat	Rehomed	2015	output	26
Shelter 01	cat	RTO	2015	output	2
Shelter 01	cat	RTO	2015	output	1
Shelter 01	cat	RTO	2015	output	1
Shelter 01	cat	RTO	2015	output	3
Shelter 01	cat	RTO	2015	output	1
Shelter 01	cat	RTO	2015	output	3
Shelter 01	cat	RTO	2015	output	0
Shelter 01	cat	RTO	2015	output	2
Shelter 01	cat	RTO	2015	output	1
Shelter 01	cat	RTO	2015	output	3
Shelter 01	cat	RTO	2015	output	3
Shelter 01	cat	RTO	2015	output	5
Shelter 01	cat	Euthanized	2015	output	9
Shelter 01	cat	Euthanized	2015	output	4
Shelter 01	cat	Euthanized	2015	output	4
Shelter 01	cat	Euthanized	2015	output	6
Shelter 01	cat	Euthanized	2015	output	6
Shelter 01	cat	Euthanized	2015	output	4
Shelter 01	cat	Euthanized	2015	output	3
Shelter 01	cat	Euthanized	2015	output	2
Shelter 01	cat	Euthanized	2015	output	10
Shelter 01	cat	Euthanized	2015	output	4
Shelter 01	cat	Euthanized	2015	output	3
Shelter 01	cat	Euthanized	2015	output	3
Shelter 01	cat	Strays	2014	input	19
Shelter 01	cat	Strays	2014	input	15
Shelter 01	cat	Strays	2014	input	11
Shelter 01	cat	Strays	2014	input	16
Shelter 01	cat	Strays	2014	input	9
Shelter 01	cat	Strays	2014	input	0
Shelter 01	cat	Strays	2014	input	19
Shelter 01	cat	Strays	2014	input	14
Shelter 01	cat	Strays	2014	input	8
Shelter 01	cat	Strays	2014	input	0
Shelter 01	cat	Strays	2014	input	13
Shelter 01	cat	Strays	2014	input	18
Shelter 01	cat	Owner relinquished	2014	input	0
Shelter 01	cat	Owner relinquished	2014	input	0
Shelter 01	cat	Owner relinquished	2014	input	0
Shelter 01	cat	Owner relinquished	2014	input	0
Shelter 01	cat	Owner relinquished	2014	input	0
Shelter 01	cat	Owner relinquished	2014	input	0
Shelter 01	cat	Owner relinquished	2014	input	0
Shelter 01	cat	Owner relinquished	2014	input	0
Shelter 01	cat	Owner relinquished	2014	input	0
Shelter 01	cat	Owner relinquished	2014	input	0
Shelter 01	cat	Owner relinquished	2014	input	0
Shelter 01	cat	Owner relinquished	2014	input	0
Shelter 01	cat	Strays	2014	input	5
Shelter 01	cat	Strays	2014	input	3
Shelter 01	cat	Strays	2014	input	2
Shelter 01	cat	Strays	2014	input	6
Shelter 01	cat	Strays	2014	input	17
Shelter 01	cat	Strays	2014	input	25
Shelter 01	cat	Strays	2014	input	5
Shelter 01	cat	Strays	2014	input	14
Shelter 01	cat	Strays	2014	input	16
Shelter 01	cat	Strays	2014	input	29
Shelter 01	cat	Strays	2014	input	4
Shelter 01	cat	Strays	2014	input	7
Shelter 01	cat	Returned	2014	input	2
Shelter 01	cat	Returned	2014	input	0
Shelter 01	cat	Returned	2014	input	0
Shelter 01	cat	Returned	2014	input	0
Shelter 01	cat	Returned	2014	input	0
Shelter 01	cat	Returned	2014	input	0
Shelter 01	cat	Returned	2014	input	1
Shelter 01	cat	Returned	2014	input	0
Shelter 01	cat	Returned	2014	input	0
Shelter 01	cat	Returned	2014	input	2
Shelter 01	cat	Returned	2014	input	0
Shelter 01	cat	Returned	2014	input	0
Shelter 01	cat	Rehomed	2014	output	25
Shelter 01	cat	Rehomed	2014	output	18
Shelter 01	cat	Rehomed	2014	output	16
Shelter 01	cat	Rehomed	2014	output	31
Shelter 01	cat	Rehomed	2014	output	15
Shelter 01	cat	Rehomed	2014	output	11
Shelter 01	cat	Rehomed	2014	output	10
Shelter 01	cat	Rehomed	2014	output	24
Shelter 01	cat	Rehomed	2014	output	19
Shelter 01	cat	Rehomed	2014	output	22
Shelter 01	cat	Rehomed	2014	output	19
Shelter 01	cat	Rehomed	2014	output	26
Shelter 01	cat	RTO	2014	output	1
Shelter 01	cat	RTO	2014	output	0
Shelter 01	cat	RTO	2014	output	1
Shelter 01	cat	RTO	2014	output	1
Shelter 01	cat	RTO	2014	output	4
Shelter 01	cat	RTO	2014	output	2
Shelter 01	cat	RTO	2014	output	1
Shelter 01	cat	RTO	2014	output	1
Shelter 01	cat	RTO	2014	output	1
Shelter 01	cat	RTO	2014	output	2
Shelter 01	cat	RTO	2014	output	0
Shelter 01	cat	RTO	2014	output	1
Shelter 01	cat	Euthanized	2014	output	4
Shelter 01	cat	Euthanized	2014	output	5
Shelter 01	cat	Euthanized	2014	output	3
Shelter 01	cat	Euthanized	2014	output	8
Shelter 01	cat	Euthanized	2014	output	3
Shelter 01	cat	Euthanized	2014	output	10
Shelter 01	cat	Euthanized	2014	output	12
Shelter 01	cat	Euthanized	2014	output	10
Shelter 01	cat	Euthanized	2014	output	10
Shelter 01	cat	Euthanized	2014	output	3
Shelter 01	cat	Euthanized	2014	output	5
Shelter 01	cat	Euthanized	2014	output	9
Shelter 01	cat	Strays	2013	input	30
Shelter 01	cat	Strays	2013	input	18
Shelter 01	cat	Strays	2013	input	21
Shelter 01	cat	Strays	2013	input	12
Shelter 01	cat	Strays	2013	input	24
Shelter 01	cat	Strays	2013	input	5
Shelter 01	cat	Strays	2013	input	13
Shelter 01	cat	Strays	2013	input	19
Shelter 01	cat	Strays	2013	input	24
Shelter 01	cat	Strays	2013	input	23
Shelter 01	cat	Strays	2013	input	16
Shelter 01	cat	Strays	2013	input	7
Shelter 01	cat	Owner relinquished	2013	input	0
Shelter 01	cat	Owner relinquished	2013	input	0
Shelter 01	cat	Owner relinquished	2013	input	0
Shelter 01	cat	Owner relinquished	2013	input	0
Shelter 01	cat	Owner relinquished	2013	input	0
Shelter 01	cat	Owner relinquished	2013	input	1
Shelter 01	cat	Owner relinquished	2013	input	0
Shelter 01	cat	Owner relinquished	2013	input	0
Shelter 01	cat	Owner relinquished	2013	input	0
Shelter 01	cat	Owner relinquished	2013	input	0
Shelter 01	cat	Owner relinquished	2013	input	0
Shelter 01	cat	Owner relinquished	2013	input	0
Shelter 01	cat	Strays	2013	input	6
Shelter 01	cat	Strays	2013	input	15
Shelter 01	cat	Strays	2013	input	6
Shelter 01	cat	Strays	2013	input	10
Shelter 01	cat	Strays	2013	input	12
Shelter 01	cat	Strays	2013	input	10
Shelter 01	cat	Strays	2013	input	3
Shelter 01	cat	Strays	2013	input	11
Shelter 01	cat	Strays	2013	input	9
Shelter 01	cat	Strays	2013	input	9
Shelter 01	cat	Strays	2013	input	6
Shelter 01	cat	Strays	2013	input	2
Shelter 01	cat	Returned	2013	input	0
Shelter 01	cat	Returned	2013	input	0
Shelter 01	cat	Returned	2013	input	0
Shelter 01	cat	Returned	2013	input	1
Shelter 01	cat	Returned	2013	input	0
Shelter 01	cat	Returned	2013	input	0
Shelter 01	cat	Returned	2013	input	0
Shelter 01	cat	Returned	2013	input	0
Shelter 01	cat	Returned	2013	input	0
Shelter 01	cat	Returned	2013	input	0
Shelter 01	cat	Returned	2013	input	0
Shelter 01	cat	Returned	2013	input	0
Shelter 01	cat	Rehomed	2013	output	34
Shelter 01	cat	Rehomed	2013	output	36
Shelter 01	cat	Rehomed	2013	output	35
Shelter 01	cat	Rehomed	2013	output	24
Shelter 01	cat	Rehomed	2013	output	10
Shelter 01	cat	Rehomed	2013	output	5
Shelter 01	cat	Rehomed	2013	output	9
Shelter 01	cat	Rehomed	2013	output	30
Shelter 01	cat	Rehomed	2013	output	22
Shelter 01	cat	Rehomed	2013	output	39
Shelter 01	cat	Rehomed	2013	output	22
Shelter 01	cat	Rehomed	2013	output	15
Shelter 01	cat	RTO	2013	output	0
Shelter 01	cat	RTO	2013	output	1
Shelter 01	cat	RTO	2013	output	0
Shelter 01	cat	RTO	2013	output	1
Shelter 01	cat	RTO	2013	output	2
Shelter 01	cat	RTO	2013	output	1
Shelter 01	cat	RTO	2013	output	2
Shelter 01	cat	RTO	2013	output	0
Shelter 01	cat	RTO	2013	output	2
Shelter 01	cat	RTO	2013	output	2
Shelter 01	cat	RTO	2013	output	1
Shelter 01	cat	RTO	2013	output	0
Shelter 01	cat	Euthanized	2013	output	4
Shelter 01	cat	Euthanized	2013	output	0
Shelter 01	cat	Euthanized	2013	output	4
Shelter 01	cat	Euthanized	2013	output	4
Shelter 01	cat	Euthanized	2013	output	4
Shelter 01	cat	Euthanized	2013	output	4
Shelter 01	cat	Euthanized	2013	output	12
Shelter 01	cat	Euthanized	2013	output	1
Shelter 01	cat	Euthanized	2013	output	2
Shelter 01	cat	Euthanized	2013	output	11
Shelter 01	cat	Euthanized	2013	output	4
Shelter 01	cat	Euthanized	2013	output	4
Shelter 01	cat	Strays	2012	input	19
Shelter 01	cat	Strays	2012	input	13
Shelter 01	cat	Strays	2012	input	16
Shelter 01	cat	Strays	2012	input	17
Shelter 01	cat	Strays	2012	input	26
Shelter 01	cat	Strays	2012	input	18
Shelter 01	cat	Strays	2012	input	22
Shelter 01	cat	Strays	2012	input	29
Shelter 01	cat	Strays	2012	input	24
Shelter 01	cat	Strays	2012	input	18
Shelter 01	cat	Strays	2012	input	19
Shelter 01	cat	Strays	2012	input	5
Shelter 01	cat	Owner relinquished	2012	input	0
Shelter 01	cat	Owner relinquished	2012	input	1
Shelter 01	cat	Owner relinquished	2012	input	1
Shelter 01	cat	Owner relinquished	2012	input	0
Shelter 01	cat	Owner relinquished	2012	input	0
Shelter 01	cat	Owner relinquished	2012	input	0
Shelter 01	cat	Owner relinquished	2012	input	1
Shelter 01	cat	Owner relinquished	2012	input	0
Shelter 01	cat	Owner relinquished	2012	input	0
Shelter 01	cat	Owner relinquished	2012	input	0
Shelter 01	cat	Owner relinquished	2012	input	0
Shelter 01	cat	Owner relinquished	2012	input	0
Shelter 01	cat	Strays	2012	input	6
Shelter 01	cat	Strays	2012	input	4
Shelter 01	cat	Strays	2012	input	3
Shelter 01	cat	Strays	2012	input	14
Shelter 01	cat	Strays	2012	input	1
Shelter 01	cat	Strays	2012	input	10
Shelter 01	cat	Strays	2012	input	6
Shelter 01	cat	Strays	2012	input	17
Shelter 01	cat	Strays	2012	input	4
Shelter 01	cat	Strays	2012	input	16
Shelter 01	cat	Strays	2012	input	7
Shelter 01	cat	Strays	2012	input	9
Shelter 01	cat	Returned	2012	input	0
Shelter 01	cat	Returned	2012	input	0
Shelter 01	cat	Returned	2012	input	2
Shelter 01	cat	Returned	2012	input	0
Shelter 01	cat	Returned	2012	input	0
Shelter 01	cat	Returned	2012	input	0
Shelter 01	cat	Returned	2012	input	1
Shelter 01	cat	Returned	2012	input	0
Shelter 01	cat	Returned	2012	input	2
Shelter 01	cat	Returned	2012	input	0
Shelter 01	cat	Returned	2012	input	0
Shelter 01	cat	Returned	2012	input	0
Shelter 01	cat	Rehomed	2012	output	25
Shelter 01	cat	Rehomed	2012	output	26
Shelter 01	cat	Rehomed	2012	output	29
Shelter 01	cat	Rehomed	2012	output	29
Shelter 01	cat	Rehomed	2012	output	24
Shelter 01	cat	Rehomed	2012	output	17
Shelter 01	cat	Rehomed	2012	output	18
Shelter 01	cat	Rehomed	2012	output	29
Shelter 01	cat	Rehomed	2012	output	32
Shelter 01	cat	Rehomed	2012	output	27
Shelter 01	cat	Rehomed	2012	output	37
Shelter 01	cat	Rehomed	2012	output	21
Shelter 01	cat	RTO	2012	output	7
Shelter 01	cat	RTO	2012	output	1
Shelter 01	cat	RTO	2012	output	4
Shelter 01	cat	RTO	2012	output	1
Shelter 01	cat	RTO	2012	output	2
Shelter 01	cat	RTO	2012	output	3
Shelter 01	cat	RTO	2012	output	0
Shelter 01	cat	RTO	2012	output	1
Shelter 01	cat	RTO	2012	output	1
Shelter 01	cat	RTO	2012	output	2
Shelter 01	cat	RTO	2012	output	0
Shelter 01	cat	RTO	2012	output	3
Shelter 01	cat	Euthanized	2012	output	3
Shelter 01	cat	Euthanized	2012	output	2
Shelter 01	cat	Euthanized	2012	output	3
Shelter 01	cat	Euthanized	2012	output	4
Shelter 01	cat	Euthanized	2012	output	6
Shelter 01	cat	Euthanized	2012	output	2
Shelter 01	cat	Euthanized	2012	output	12
Shelter 01	cat	Euthanized	2012	output	18
Shelter 01	cat	Euthanized	2012	output	9
Shelter 01	cat	Euthanized	2012	output	6
Shelter 01	cat	Euthanized	2012	output	4
Shelter 01	cat	Euthanized	2012	output	5
Shelter 01	cat	Strays	2011	input	16
Shelter 01	cat	Strays	2011	input	21
Shelter 01	cat	Strays	2011	input	26
Shelter 01	cat	Strays	2011	input	22
Shelter 01	cat	Strays	2011	input	20
Shelter 01	cat	Strays	2011	input	6
Shelter 01	cat	Strays	2011	input	33
Shelter 01	cat	Strays	2011	input	25
Shelter 01	cat	Strays	2011	input	23
Shelter 01	cat	Strays	2011	input	36
Shelter 01	cat	Strays	2011	input	16
Shelter 01	cat	Strays	2011	input	12
Shelter 01	cat	Owner relinquished	2011	input	1
Shelter 01	cat	Owner relinquished	2011	input	0
Shelter 01	cat	Owner relinquished	2011	input	0
Shelter 01	cat	Owner relinquished	2011	input	0
Shelter 01	cat	Owner relinquished	2011	input	0
Shelter 01	cat	Owner relinquished	2011	input	0
Shelter 01	cat	Owner relinquished	2011	input	0
Shelter 01	cat	Owner relinquished	2011	input	0
Shelter 01	cat	Owner relinquished	2011	input	0
Shelter 01	cat	Owner relinquished	2011	input	0
Shelter 01	cat	Owner relinquished	2011	input	0
Shelter 01	cat	Owner relinquished	2011	input	0
Shelter 01	cat	Strays	2011	input	3
Shelter 01	cat	Strays	2011	input	0
Shelter 01	cat	Strays	2011	input	4
Shelter 01	cat	Strays	2011	input	1
Shelter 01	cat	Strays	2011	input	6
Shelter 01	cat	Strays	2011	input	6
Shelter 01	cat	Strays	2011	input	0
Shelter 01	cat	Strays	2011	input	6
Shelter 01	cat	Strays	2011	input	6
Shelter 01	cat	Strays	2011	input	7
Shelter 01	cat	Strays	2011	input	16
Shelter 01	cat	Strays	2011	input	3
Shelter 01	cat	Returned	2011	input	0
Shelter 01	cat	Returned	2011	input	0
Shelter 01	cat	Returned	2011	input	0
Shelter 01	cat	Returned	2011	input	1
Shelter 01	cat	Returned	2011	input	0
Shelter 01	cat	Returned	2011	input	0
Shelter 01	cat	Returned	2011	input	0
Shelter 01	cat	Returned	2011	input	0
Shelter 01	cat	Returned	2011	input	0
Shelter 01	cat	Returned	2011	input	1
Shelter 01	cat	Returned	2011	input	0
Shelter 01	cat	Returned	2011	input	0
Shelter 01	cat	Rehomed	2011	output	24
Shelter 01	cat	Rehomed	2011	output	21
Shelter 01	cat	Rehomed	2011	output	16
Shelter 01	cat	Rehomed	2011	output	31
Shelter 01	cat	Rehomed	2011	output	18
Shelter 01	cat	Rehomed	2011	output	13
Shelter 01	cat	Rehomed	2011	output	19
Shelter 01	cat	Rehomed	2011	output	14
Shelter 01	cat	Rehomed	2011	output	19
Shelter 01	cat	Rehomed	2011	output	34
Shelter 01	cat	Rehomed	2011	output	24
Shelter 01	cat	Rehomed	2011	output	14
Shelter 01	cat	RTO	2011	output	1
Shelter 01	cat	RTO	2011	output	6
Shelter 01	cat	RTO	2011	output	2
Shelter 01	cat	RTO	2011	output	1
Shelter 01	cat	RTO	2011	output	1
Shelter 01	cat	RTO	2011	output	1
Shelter 01	cat	RTO	2011	output	0
Shelter 01	cat	RTO	2011	output	8
Shelter 01	cat	RTO	2011	output	1
Shelter 01	cat	RTO	2011	output	2
Shelter 01	cat	RTO	2011	output	2
Shelter 01	cat	RTO	2011	output	2
Shelter 01	cat	Euthanized	2011	output	4
Shelter 01	cat	Euthanized	2011	output	2
Shelter 01	cat	Euthanized	2011	output	2
Shelter 01	cat	Euthanized	2011	output	3
Shelter 01	cat	Euthanized	2011	output	6
Shelter 01	cat	Euthanized	2011	output	1
Shelter 01	cat	Euthanized	2011	output	7
Shelter 01	cat	Euthanized	2011	output	2
Shelter 01	cat	Euthanized	2011	output	3
Shelter 01	cat	Euthanized	2011	output	9
Shelter 01	cat	Euthanized	2011	output	19
Shelter 01	cat	Euthanized	2011	output	3
Shelter 01	cat	Strays	2010	input	28
Shelter 01	cat	Strays	2010	input	19
Shelter 01	cat	Strays	2010	input	41
Shelter 01	cat	Strays	2010	input	17
Shelter 01	cat	Strays	2010	input	33
Shelter 01	cat	Strays	2010	input	16
Shelter 01	cat	Strays	2010	input	31
Shelter 01	cat	Strays	2010	input	27
Shelter 01	cat	Strays	2010	input	12
Shelter 01	cat	Strays	2010	input	25
Shelter 01	cat	Strays	2010	input	24
Shelter 01	cat	Strays	2010	input	10
Shelter 01	cat	Owner relinquished	2010	input	0
Shelter 01	cat	Owner relinquished	2010	input	2
Shelter 01	cat	Owner relinquished	2010	input	1
Shelter 01	cat	Owner relinquished	2010	input	0
Shelter 01	cat	Owner relinquished	2010	input	0
Shelter 01	cat	Owner relinquished	2010	input	1
Shelter 01	cat	Owner relinquished	2010	input	0
Shelter 01	cat	Owner relinquished	2010	input	1
Shelter 01	cat	Owner relinquished	2010	input	0
Shelter 01	cat	Owner relinquished	2010	input	0
Shelter 01	cat	Owner relinquished	2010	input	1
Shelter 01	cat	Owner relinquished	2010	input	0
Shelter 01	cat	Strays	2010	input	3
Shelter 01	cat	Strays	2010	input	4
Shelter 01	cat	Strays	2010	input	1
Shelter 01	cat	Strays	2010	input	6
Shelter 01	cat	Strays	2010	input	3
Shelter 01	cat	Strays	2010	input	9
Shelter 01	cat	Strays	2010	input	2
Shelter 01	cat	Strays	2010	input	7
Shelter 01	cat	Strays	2010	input	15
Shelter 01	cat	Strays	2010	input	8
Shelter 01	cat	Strays	2010	input	4
Shelter 01	cat	Strays	2010	input	1
Shelter 01	cat	Returned	2010	input	0
Shelter 01	cat	Returned	2010	input	1
Shelter 01	cat	Returned	2010	input	2
Shelter 01	cat	Returned	2010	input	0
Shelter 01	cat	Returned	2010	input	0
Shelter 01	cat	Returned	2010	input	1
Shelter 01	cat	Returned	2010	input	0
Shelter 01	cat	Returned	2010	input	0
Shelter 01	cat	Returned	2010	input	0
Shelter 01	cat	Returned	2010	input	0
Shelter 01	cat	Returned	2010	input	1
Shelter 01	cat	Returned	2010	input	0
Shelter 01	cat	Rehomed	2010	output	25
Shelter 01	cat	Rehomed	2010	output	28
Shelter 01	cat	Rehomed	2010	output	32
Shelter 01	cat	Rehomed	2010	output	27
Shelter 01	cat	Rehomed	2010	output	26
Shelter 01	cat	Rehomed	2010	output	11
Shelter 01	cat	Rehomed	2010	output	19
Shelter 01	cat	Rehomed	2010	output	23
Shelter 01	cat	Rehomed	2010	output	13
Shelter 01	cat	Rehomed	2010	output	36
Shelter 01	cat	Rehomed	2010	output	25
Shelter 01	cat	Rehomed	2010	output	17
Shelter 01	cat	RTO	2010	output	17
Shelter 01	cat	RTO	2010	output	0
Shelter 01	cat	RTO	2010	output	0
Shelter 01	cat	RTO	2010	output	1
Shelter 01	cat	RTO	2010	output	2
Shelter 01	cat	RTO	2010	output	0
Shelter 01	cat	RTO	2010	output	2
Shelter 01	cat	RTO	2010	output	0
Shelter 01	cat	RTO	2010	output	1
Shelter 01	cat	RTO	2010	output	2
Shelter 01	cat	RTO	2010	output	2
Shelter 01	cat	RTO	2010	output	4
Shelter 01	cat	Euthanized	2010	output	7
Shelter 01	cat	Euthanized	2010	output	5
Shelter 01	cat	Euthanized	2010	output	10
Shelter 01	cat	Euthanized	2010	output	4
Shelter 01	cat	Euthanized	2010	output	3
Shelter 01	cat	Euthanized	2010	output	17
Shelter 01	cat	Euthanized	2010	output	14
Shelter 01	cat	Euthanized	2010	output	6
Shelter 01	cat	Euthanized	2010	output	8
Shelter 01	cat	Euthanized	2010	output	7
Shelter 01	cat	Euthanized	2010	output	6
Shelter 01	cat	Euthanized	2010	output	2
Shelter 01	cat	Strays	2009	input	22
Shelter 01	cat	Strays	2009	input	31
Shelter 01	cat	Strays	2009	input	41
Shelter 01	cat	Strays	2009	input	31
Shelter 01	cat	Strays	2009	input	33
Shelter 01	cat	Strays	2009	input	36
Shelter 01	cat	Strays	2009	input	30
Shelter 01	cat	Strays	2009	input	69
Shelter 01	cat	Strays	2009	input	23
Shelter 01	cat	Strays	2009	input	33
Shelter 01	cat	Strays	2009	input	23
Shelter 01	cat	Strays	2009	input	17
Shelter 01	cat	Owner relinquished	2009	input	0
Shelter 01	cat	Owner relinquished	2009	input	0
Shelter 01	cat	Owner relinquished	2009	input	1
Shelter 01	cat	Owner relinquished	2009	input	0
Shelter 01	cat	Owner relinquished	2009	input	0
Shelter 01	cat	Owner relinquished	2009	input	0
Shelter 01	cat	Owner relinquished	2009	input	2
Shelter 01	cat	Owner relinquished	2009	input	0
Shelter 01	cat	Owner relinquished	2009	input	0
Shelter 01	cat	Owner relinquished	2009	input	0
Shelter 01	cat	Owner relinquished	2009	input	0
Shelter 01	cat	Owner relinquished	2009	input	0
Shelter 01	cat	Strays	2009	input	3
Shelter 01	cat	Strays	2009	input	2
Shelter 01	cat	Strays	2009	input	3
Shelter 01	cat	Strays	2009	input	1
Shelter 01	cat	Strays	2009	input	3
Shelter 01	cat	Strays	2009	input	4
Shelter 01	cat	Strays	2009	input	1
Shelter 01	cat	Strays	2009	input	6
Shelter 01	cat	Strays	2009	input	4
Shelter 01	cat	Strays	2009	input	6
Shelter 01	cat	Strays	2009	input	6
Shelter 01	cat	Strays	2009	input	6
Shelter 01	cat	Returned	2009	input	1
Shelter 01	cat	Returned	2009	input	0
Shelter 01	cat	Returned	2009	input	1
Shelter 01	cat	Returned	2009	input	1
Shelter 01	cat	Returned	2009	input	0
Shelter 01	cat	Returned	2009	input	0
Shelter 01	cat	Returned	2009	input	3
Shelter 01	cat	Returned	2009	input	1
Shelter 01	cat	Returned	2009	input	0
Shelter 01	cat	Returned	2009	input	0
Shelter 01	cat	Returned	2009	input	1
Shelter 01	cat	Returned	2009	input	0
Shelter 01	cat	Rehomed	2009	output	29
Shelter 01	cat	Rehomed	2009	output	31
Shelter 01	cat	Rehomed	2009	output	30
Shelter 01	cat	Rehomed	2009	output	20
Shelter 01	cat	Rehomed	2009	output	23
Shelter 01	cat	Rehomed	2009	output	15
Shelter 01	cat	Rehomed	2009	output	20
Shelter 01	cat	Rehomed	2009	output	22
Shelter 01	cat	Rehomed	2009	output	20
Shelter 01	cat	Rehomed	2009	output	25
Shelter 01	cat	Rehomed	2009	output	28
Shelter 01	cat	Rehomed	2009	output	26
Shelter 01	cat	RTO	2009	output	0
Shelter 01	cat	RTO	2009	output	3
Shelter 01	cat	RTO	2009	output	7
Shelter 01	cat	RTO	2009	output	8
Shelter 01	cat	RTO	2009	output	3
Shelter 01	cat	RTO	2009	output	3
Shelter 01	cat	RTO	2009	output	1
Shelter 01	cat	RTO	2009	output	6
Shelter 01	cat	RTO	2009	output	4
Shelter 01	cat	RTO	2009	output	3
Shelter 01	cat	RTO	2009	output	1
Shelter 01	cat	RTO	2009	output	1
Shelter 01	cat	Euthanized	2009	output	8
Shelter 01	cat	Euthanized	2009	output	10
Shelter 01	cat	Euthanized	2009	output	12
Shelter 01	cat	Euthanized	2009	output	8
Shelter 01	cat	Euthanized	2009	output	3
Shelter 01	cat	Euthanized	2009	output	7
Shelter 01	cat	Euthanized	2009	output	16
Shelter 01	cat	Euthanized	2009	output	19
Shelter 01	cat	Euthanized	2009	output	8
Shelter 01	cat	Euthanized	2009	output	9
Shelter 01	cat	Euthanized	2009	output	4
Shelter 01	cat	Euthanized	2009	output	8
Shelter 01	cat	Strays	2008	input	27
Shelter 01	cat	Strays	2008	input	33
Shelter 01	cat	Strays	2008	input	20
Shelter 01	cat	Strays	2008	input	22
Shelter 01	cat	Strays	2008	input	32
Shelter 01	cat	Strays	2008	input	19
Shelter 01	cat	Strays	2008	input	43
Shelter 01	cat	Strays	2008	input	52
Shelter 01	cat	Strays	2008	input	22
Shelter 01	cat	Strays	2008	input	29
Shelter 01	cat	Strays	2008	input	27
Shelter 01	cat	Strays	2008	input	26
Shelter 01	cat	Owner relinquished	2008	input	1
Shelter 01	cat	Owner relinquished	2008	input	0
Shelter 01	cat	Owner relinquished	2008	input	0
Shelter 01	cat	Owner relinquished	2008	input	1
Shelter 01	cat	Owner relinquished	2008	input	0
Shelter 01	cat	Owner relinquished	2008	input	0
Shelter 01	cat	Owner relinquished	2008	input	0
Shelter 01	cat	Owner relinquished	2008	input	0
Shelter 01	cat	Owner relinquished	2008	input	0
Shelter 01	cat	Owner relinquished	2008	input	0
Shelter 01	cat	Owner relinquished	2008	input	0
Shelter 01	cat	Owner relinquished	2008	input	0
Shelter 01	cat	Strays	2008	input	0
Shelter 01	cat	Strays	2008	input	0
Shelter 01	cat	Strays	2008	input	0
Shelter 01	cat	Strays	2008	input	1
Shelter 01	cat	Strays	2008	input	3
Shelter 01	cat	Strays	2008	input	7
Shelter 01	cat	Strays	2008	input	4
Shelter 01	cat	Strays	2008	input	5
Shelter 01	cat	Strays	2008	input	3
Shelter 01	cat	Strays	2008	input	5
Shelter 01	cat	Strays	2008	input	2
Shelter 01	cat	Strays	2008	input	1
Shelter 01	cat	Returned	2008	input	3
Shelter 01	cat	Returned	2008	input	2
Shelter 01	cat	Returned	2008	input	0
Shelter 01	cat	Returned	2008	input	0
Shelter 01	cat	Returned	2008	input	0
Shelter 01	cat	Returned	2008	input	1
Shelter 01	cat	Returned	2008	input	1
Shelter 01	cat	Returned	2008	input	0
Shelter 01	cat	Returned	2008	input	2
Shelter 01	cat	Returned	2008	input	0
Shelter 01	cat	Returned	2008	input	0
Shelter 01	cat	Returned	2008	input	2
Shelter 01	cat	Rehomed	2008	output	24
Shelter 01	cat	Rehomed	2008	output	16
Shelter 01	cat	Rehomed	2008	output	18
Shelter 01	cat	Rehomed	2008	output	14
Shelter 01	cat	Rehomed	2008	output	9
Shelter 01	cat	Rehomed	2008	output	11
Shelter 01	cat	Rehomed	2008	output	10
Shelter 01	cat	Rehomed	2008	output	9
Shelter 01	cat	Rehomed	2008	output	13
Shelter 01	cat	Rehomed	2008	output	18
Shelter 01	cat	Rehomed	2008	output	12
Shelter 01	cat	Rehomed	2008	output	19
Shelter 01	cat	RTO	2008	output	7
Shelter 01	cat	RTO	2008	output	7
Shelter 01	cat	RTO	2008	output	5
Shelter 01	cat	RTO	2008	output	1
Shelter 01	cat	RTO	2008	output	1
Shelter 01	cat	RTO	2008	output	2
Shelter 01	cat	RTO	2008	output	2
Shelter 01	cat	RTO	2008	output	15
Shelter 01	cat	RTO	2008	output	4
Shelter 01	cat	RTO	2008	output	2
Shelter 01	cat	RTO	2008	output	2
Shelter 01	cat	RTO	2008	output	1
Shelter 01	cat	Euthanized	2008	output	11
Shelter 01	cat	Euthanized	2008	output	13
Shelter 01	cat	Euthanized	2008	output	12
Shelter 01	cat	Euthanized	2008	output	6
Shelter 01	cat	Euthanized	2008	output	11
Shelter 01	cat	Euthanized	2008	output	12
Shelter 01	cat	Euthanized	2008	output	14
Shelter 01	cat	Euthanized	2008	output	42
Shelter 01	cat	Euthanized	2008	output	12
Shelter 01	cat	Euthanized	2008	output	9
Shelter 01	cat	Euthanized	2008	output	14
Shelter 01	cat	Euthanized	2008	output	8
Shelter 01	cat	Strays	2007	input	27
Shelter 01	cat	Strays	2007	input	25
Shelter 01	cat	Strays	2007	input	22
Shelter 01	cat	Strays	2007	input	21
Shelter 01	cat	Strays	2007	input	30
Shelter 01	cat	Strays	2007	input	27
Shelter 01	cat	Strays	2007	input	39
Shelter 01	cat	Strays	2007	input	41
Shelter 01	cat	Strays	2007	input	39
Shelter 01	cat	Strays	2007	input	39
Shelter 01	cat	Strays	2007	input	27
Shelter 01	cat	Strays	2007	input	28
Shelter 01	cat	Owner relinquished	2007	input	2
Shelter 01	cat	Owner relinquished	2007	input	0
Shelter 01	cat	Owner relinquished	2007	input	0
Shelter 01	cat	Owner relinquished	2007	input	0
Shelter 01	cat	Owner relinquished	2007	input	0
Shelter 01	cat	Owner relinquished	2007	input	0
Shelter 01	cat	Owner relinquished	2007	input	0
Shelter 01	cat	Owner relinquished	2007	input	0
Shelter 01	cat	Owner relinquished	2007	input	0
Shelter 01	cat	Owner relinquished	2007	input	1
Shelter 01	cat	Owner relinquished	2007	input	1
Shelter 01	cat	Owner relinquished	2007	input	0
Shelter 01	cat	Strays	2007	input	6
Shelter 01	cat	Strays	2007	input	0
Shelter 01	cat	Strays	2007	input	1
Shelter 01	cat	Strays	2007	input	1
Shelter 01	cat	Strays	2007	input	2
Shelter 01	cat	Strays	2007	input	2
Shelter 01	cat	Strays	2007	input	0
Shelter 01	cat	Strays	2007	input	3
Shelter 01	cat	Strays	2007	input	1
Shelter 01	cat	Strays	2007	input	2
Shelter 01	cat	Strays	2007	input	6
Shelter 01	cat	Strays	2007	input	4
Shelter 01	cat	Returned	2007	input	1
Shelter 01	cat	Returned	2007	input	0
Shelter 01	cat	Returned	2007	input	1
Shelter 01	cat	Returned	2007	input	0
Shelter 01	cat	Returned	2007	input	0
Shelter 01	cat	Returned	2007	input	1
Shelter 01	cat	Returned	2007	input	3
Shelter 01	cat	Returned	2007	input	0
Shelter 01	cat	Returned	2007	input	0
Shelter 01	cat	Returned	2007	input	2
Shelter 01	cat	Returned	2007	input	2
Shelter 01	cat	Returned	2007	input	0
Shelter 01	cat	Rehomed	2007	output	25
Shelter 01	cat	Rehomed	2007	output	16
Shelter 01	cat	Rehomed	2007	output	19
Shelter 01	cat	Rehomed	2007	output	16
Shelter 01	cat	Rehomed	2007	output	27
Shelter 01	cat	Rehomed	2007	output	8
Shelter 01	cat	Rehomed	2007	output	22
Shelter 01	cat	Rehomed	2007	output	15
Shelter 01	cat	Rehomed	2007	output	18
Shelter 01	cat	Rehomed	2007	output	18
Shelter 01	cat	Rehomed	2007	output	15
Shelter 01	cat	Rehomed	2007	output	17
Shelter 01	cat	RTO	2007	output	6
Shelter 01	cat	RTO	2007	output	4
Shelter 01	cat	RTO	2007	output	2
Shelter 01	cat	RTO	2007	output	2
Shelter 01	cat	RTO	2007	output	3
Shelter 01	cat	RTO	2007	output	0
Shelter 01	cat	RTO	2007	output	6
Shelter 01	cat	RTO	2007	output	4
Shelter 01	cat	RTO	2007	output	5
Shelter 01	cat	RTO	2007	output	5
Shelter 01	cat	RTO	2007	output	3
Shelter 01	cat	RTO	2007	output	3
Shelter 01	cat	Euthanized	2007	output	26
Shelter 01	cat	Euthanized	2007	output	9
Shelter 01	cat	Euthanized	2007	output	12
Shelter 01	cat	Euthanized	2007	output	9
Shelter 01	cat	Euthanized	2007	output	10
Shelter 01	cat	Euthanized	2007	output	4
Shelter 01	cat	Euthanized	2007	output	11
Shelter 01	cat	Euthanized	2007	output	23
Shelter 01	cat	Euthanized	2007	output	20
Shelter 01	cat	Euthanized	2007	output	18
Shelter 01	cat	Euthanized	2007	output	22
Shelter 01	cat	Euthanized	2007	output	6
Shelter 01	cat	Strays	2006	input	8
Shelter 01	cat	Strays	2006	input	15
Shelter 01	cat	Strays	2006	input	15
Shelter 01	cat	Strays	2006	input	13
Shelter 01	cat	Strays	2006	input	51
Shelter 01	cat	Strays	2006	input	35
Shelter 01	cat	Strays	2006	input	28
Shelter 01	cat	Strays	2006	input	36
Shelter 01	cat	Strays	2006	input	27
Shelter 01	cat	Strays	2006	input	54
Shelter 01	cat	Strays	2006	input	55
Shelter 01	cat	Strays	2006	input	31
Shelter 01	cat	Owner relinquished	2006	input	0
Shelter 01	cat	Owner relinquished	2006	input	0
Shelter 01	cat	Owner relinquished	2006	input	0
Shelter 01	cat	Owner relinquished	2006	input	0
Shelter 01	cat	Owner relinquished	2006	input	0
Shelter 01	cat	Owner relinquished	2006	input	0
Shelter 01	cat	Owner relinquished	2006	input	0
Shelter 01	cat	Owner relinquished	2006	input	0
Shelter 01	cat	Owner relinquished	2006	input	0
Shelter 01	cat	Owner relinquished	2006	input	0
Shelter 01	cat	Owner relinquished	2006	input	0
Shelter 01	cat	Owner relinquished	2006	input	0
Shelter 01	cat	Strays	2006	input	1
Shelter 01	cat	Strays	2006	input	1
Shelter 01	cat	Strays	2006	input	2
Shelter 01	cat	Strays	2006	input	4
Shelter 01	cat	Strays	2006	input	2
Shelter 01	cat	Strays	2006	input	4
Shelter 01	cat	Strays	2006	input	0
Shelter 01	cat	Strays	2006	input	1
Shelter 01	cat	Strays	2006	input	8
Shelter 01	cat	Strays	2006	input	8
Shelter 01	cat	Strays	2006	input	7
Shelter 01	cat	Strays	2006	input	9
Shelter 01	cat	Returned	2006	input	0
Shelter 01	cat	Returned	2006	input	0
Shelter 01	cat	Returned	2006	input	0
Shelter 01	cat	Returned	2006	input	1
Shelter 01	cat	Returned	2006	input	0
Shelter 01	cat	Returned	2006	input	4
Shelter 01	cat	Returned	2006	input	1
Shelter 01	cat	Returned	2006	input	0
Shelter 01	cat	Returned	2006	input	2
Shelter 01	cat	Returned	2006	input	11
Shelter 01	cat	Returned	2006	input	2
Shelter 01	cat	Returned	2006	input	1
Shelter 01	cat	Rehomed	2006	output	21
Shelter 01	cat	Rehomed	2006	output	5
Shelter 01	cat	Rehomed	2006	output	18
Shelter 01	cat	Rehomed	2006	output	14
Shelter 01	cat	Rehomed	2006	output	21
Shelter 01	cat	Rehomed	2006	output	8
Shelter 01	cat	Rehomed	2006	output	13
Shelter 01	cat	Rehomed	2006	output	21
Shelter 01	cat	Rehomed	2006	output	21
Shelter 01	cat	Rehomed	2006	output	20
Shelter 01	cat	Rehomed	2006	output	15
Shelter 01	cat	Rehomed	2006	output	15
Shelter 01	cat	RTO	2006	output	0
Shelter 01	cat	RTO	2006	output	1
Shelter 01	cat	RTO	2006	output	0
Shelter 01	cat	RTO	2006	output	2
Shelter 01	cat	RTO	2006	output	2
Shelter 01	cat	RTO	2006	output	2
Shelter 01	cat	RTO	2006	output	1
Shelter 01	cat	RTO	2006	output	3
Shelter 01	cat	RTO	2006	output	1
Shelter 01	cat	RTO	2006	output	7
Shelter 01	cat	RTO	2006	output	8
Shelter 01	cat	RTO	2006	output	3
Shelter 01	cat	Euthanized	2006	output	0
Shelter 01	cat	Euthanized	2006	output	0
Shelter 01	cat	Euthanized	2006	output	0
Shelter 01	cat	Euthanized	2006	output	1
Shelter 01	cat	Euthanized	2006	output	21
Shelter 01	cat	Euthanized	2006	output	13
Shelter 01	cat	Euthanized	2006	output	17
Shelter 01	cat	Euthanized	2006	output	26
Shelter 01	cat	Euthanized	2006	output	16
Shelter 01	cat	Euthanized	2006	output	59
Shelter 01	cat	Euthanized	2006	output	41
Shelter 01	cat	Euthanized	2006	output	20
Shelter 02	cat	Strays	2017	input	25
Shelter 02	cat	Strays	2017	input	11
Shelter 02	cat	Strays	2017	input	8
Shelter 02	cat	Strays	2017	input	8
Shelter 02	cat	Strays	2017	input	11
Shelter 02	cat	Strays	2017	input	2
Shelter 02	cat	Strays	2017	input	8
Shelter 02	cat	Strays	2017	input	30
Shelter 02	cat	Strays	2017	input	12
Shelter 02	cat	Strays	2017	input	34
Shelter 02	cat	Strays	2017	input	0
Shelter 02	cat	Strays	2017	input	0
Shelter 02	cat	Owner relinquished	2017	input	0
Shelter 02	cat	Owner relinquished	2017	input	2
Shelter 02	cat	Owner relinquished	2017	input	1
Shelter 02	cat	Owner relinquished	2017	input	1
Shelter 02	cat	Owner relinquished	2017	input	1
Shelter 02	cat	Owner relinquished	2017	input	0
Shelter 02	cat	Owner relinquished	2017	input	1
Shelter 02	cat	Owner relinquished	2017	input	1
Shelter 02	cat	Owner relinquished	2017	input	3
Shelter 02	cat	Owner relinquished	2017	input	0
Shelter 02	cat	Owner relinquished	2017	input	0
Shelter 02	cat	Owner relinquished	2017	input	0
Shelter 02	cat	Strays	2017	input	16
Shelter 02	cat	Strays	2017	input	11
Shelter 02	cat	Strays	2017	input	10
Shelter 02	cat	Strays	2017	input	18
Shelter 02	cat	Strays	2017	input	16
Shelter 02	cat	Strays	2017	input	26
Shelter 02	cat	Strays	2017	input	27
Shelter 02	cat	Strays	2017	input	28
Shelter 02	cat	Strays	2017	input	43
Shelter 02	cat	Strays	2017	input	19
Shelter 02	cat	Strays	2017	input	0
Shelter 02	cat	Strays	2017	input	0
Shelter 02	cat	Returned	2017	input	1
Shelter 02	cat	Returned	2017	input	2
Shelter 02	cat	Returned	2017	input	1
Shelter 02	cat	Returned	2017	input	0
Shelter 02	cat	Returned	2017	input	2
Shelter 02	cat	Returned	2017	input	0
Shelter 02	cat	Returned	2017	input	3
Shelter 02	cat	Returned	2017	input	2
Shelter 02	cat	Returned	2017	input	0
Shelter 02	cat	Returned	2017	input	0
Shelter 02	cat	Returned	2017	input	0
Shelter 02	cat	Returned	2017	input	0
Shelter 02	cat	Rehomed	2017	output	19
Shelter 02	cat	Rehomed	2017	output	18
Shelter 02	cat	Rehomed	2017	output	24
Shelter 02	cat	Rehomed	2017	output	17
Shelter 02	cat	Rehomed	2017	output	17
Shelter 02	cat	Rehomed	2017	output	6
Shelter 02	cat	Rehomed	2017	output	18
Shelter 02	cat	Rehomed	2017	output	26
Shelter 02	cat	Rehomed	2017	output	26
Shelter 02	cat	Rehomed	2017	output	35
Shelter 02	cat	Rehomed	2017	output	0
Shelter 02	cat	Rehomed	2017	output	0
Shelter 02	cat	RTO	2017	output	2
Shelter 02	cat	RTO	2017	output	2
Shelter 02	cat	RTO	2017	output	3
Shelter 02	cat	RTO	2017	output	1
Shelter 02	cat	RTO	2017	output	6
Shelter 02	cat	RTO	2017	output	6
Shelter 02	cat	RTO	2017	output	3
Shelter 02	cat	RTO	2017	output	3
Shelter 02	cat	RTO	2017	output	2
Shelter 02	cat	RTO	2017	output	2
Shelter 02	cat	RTO	2017	output	0
Shelter 02	cat	RTO	2017	output	0
Shelter 02	cat	Euthanized	2017	output	21
Shelter 02	cat	Euthanized	2017	output	13
Shelter 02	cat	Euthanized	2017	output	13
Shelter 02	cat	Euthanized	2017	output	15
Shelter 02	cat	Euthanized	2017	output	14
Shelter 02	cat	Euthanized	2017	output	8
Shelter 02	cat	Euthanized	2017	output	14
Shelter 02	cat	Euthanized	2017	output	20
Shelter 02	cat	Euthanized	2017	output	17
Shelter 02	cat	Euthanized	2017	output	8
Shelter 02	cat	Euthanized	2017	output	0
Shelter 02	cat	Euthanized	2017	output	0
Shelter 02	cat	Strays	2016	input	3
Shelter 02	cat	Strays	2016	input	23
Shelter 02	cat	Strays	2016	input	8
Shelter 02	cat	Strays	2016	input	15
Shelter 02	cat	Strays	2016	input	0
Shelter 02	cat	Strays	2016	input	0
Shelter 02	cat	Strays	2016	input	2
Shelter 02	cat	Strays	2016	input	0
Shelter 02	cat	Strays	2016	input	0
Shelter 02	cat	Strays	2016	input	0
Shelter 02	cat	Strays	2016	input	0
Shelter 02	cat	Strays	2016	input	3
Shelter 02	cat	Owner relinquished	2016	input	0
Shelter 02	cat	Owner relinquished	2016	input	0
Shelter 02	cat	Owner relinquished	2016	input	2
Shelter 02	cat	Owner relinquished	2016	input	0
Shelter 02	cat	Owner relinquished	2016	input	0
Shelter 02	cat	Owner relinquished	2016	input	0
Shelter 02	cat	Owner relinquished	2016	input	0
Shelter 02	cat	Owner relinquished	2016	input	0
Shelter 02	cat	Owner relinquished	2016	input	1
Shelter 02	cat	Owner relinquished	2016	input	2
Shelter 02	cat	Owner relinquished	2016	input	0
Shelter 02	cat	Owner relinquished	2016	input	0
Shelter 02	cat	Strays	2016	input	16
Shelter 02	cat	Strays	2016	input	10
Shelter 02	cat	Strays	2016	input	8
Shelter 02	cat	Strays	2016	input	9
Shelter 02	cat	Strays	2016	input	25
Shelter 02	cat	Strays	2016	input	57
Shelter 02	cat	Strays	2016	input	21
Shelter 02	cat	Strays	2016	input	29
Shelter 02	cat	Strays	2016	input	41
Shelter 02	cat	Strays	2016	input	31
Shelter 02	cat	Strays	2016	input	38
Shelter 02	cat	Strays	2016	input	10
Shelter 02	cat	Returned	2016	input	1
Shelter 02	cat	Returned	2016	input	0
Shelter 02	cat	Returned	2016	input	3
Shelter 02	cat	Returned	2016	input	1
Shelter 02	cat	Returned	2016	input	0
Shelter 02	cat	Returned	2016	input	0
Shelter 02	cat	Returned	2016	input	2
Shelter 02	cat	Returned	2016	input	0
Shelter 02	cat	Returned	2016	input	2
Shelter 02	cat	Returned	2016	input	2
Shelter 02	cat	Returned	2016	input	1
Shelter 02	cat	Returned	2016	input	0
Shelter 02	cat	Rehomed	2016	output	40
Shelter 02	cat	Rehomed	2016	output	21
Shelter 02	cat	Rehomed	2016	output	35
Shelter 02	cat	Rehomed	2016	output	18
Shelter 02	cat	Rehomed	2016	output	7
Shelter 02	cat	Rehomed	2016	output	15
Shelter 02	cat	Rehomed	2016	output	21
Shelter 02	cat	Rehomed	2016	output	17
Shelter 02	cat	Rehomed	2016	output	20
Shelter 02	cat	Rehomed	2016	output	27
Shelter 02	cat	Rehomed	2016	output	23
Shelter 02	cat	Rehomed	2016	output	12
Shelter 02	cat	RTO	2016	output	2
Shelter 02	cat	RTO	2016	output	5
Shelter 02	cat	RTO	2016	output	4
Shelter 02	cat	RTO	2016	output	4
Shelter 02	cat	RTO	2016	output	4
Shelter 02	cat	RTO	2016	output	4
Shelter 02	cat	RTO	2016	output	6
Shelter 02	cat	RTO	2016	output	2
Shelter 02	cat	RTO	2016	output	0
Shelter 02	cat	RTO	2016	output	0
Shelter 02	cat	RTO	2016	output	4
Shelter 02	cat	RTO	2016	output	5
Shelter 02	cat	Euthanized	2016	output	5
Shelter 02	cat	Euthanized	2016	output	3
Shelter 02	cat	Euthanized	2016	output	11
Shelter 02	cat	Euthanized	2016	output	11
Shelter 02	cat	Euthanized	2016	output	6
Shelter 02	cat	Euthanized	2016	output	13
Shelter 02	cat	Euthanized	2016	output	16
Shelter 02	cat	Euthanized	2016	output	20
Shelter 02	cat	Euthanized	2016	output	19
Shelter 02	cat	Euthanized	2016	output	12
Shelter 02	cat	Euthanized	2016	output	25
Shelter 02	cat	Euthanized	2016	output	19
Shelter 02	cat	Strays	2015	input	18
Shelter 02	cat	Strays	2015	input	7
Shelter 02	cat	Strays	2015	input	10
Shelter 02	cat	Strays	2015	input	3
Shelter 02	cat	Strays	2015	input	0
Shelter 02	cat	Strays	2015	input	1
Shelter 02	cat	Strays	2015	input	0
Shelter 02	cat	Strays	2015	input	13
Shelter 02	cat	Strays	2015	input	0
Shelter 02	cat	Strays	2015	input	5
Shelter 02	cat	Strays	2015	input	17
Shelter 02	cat	Strays	2015	input	29
Shelter 02	cat	Owner relinquished	2015	input	0
Shelter 02	cat	Owner relinquished	2015	input	0
Shelter 02	cat	Owner relinquished	2015	input	0
Shelter 02	cat	Owner relinquished	2015	input	1
Shelter 02	cat	Owner relinquished	2015	input	0
Shelter 02	cat	Owner relinquished	2015	input	0
Shelter 02	cat	Owner relinquished	2015	input	0
Shelter 02	cat	Owner relinquished	2015	input	0
Shelter 02	cat	Owner relinquished	2015	input	1
Shelter 02	cat	Owner relinquished	2015	input	0
Shelter 02	cat	Owner relinquished	2015	input	0
Shelter 02	cat	Owner relinquished	2015	input	0
Shelter 02	cat	Strays	2015	input	13
Shelter 02	cat	Strays	2015	input	6
Shelter 02	cat	Strays	2015	input	13
Shelter 02	cat	Strays	2015	input	9
Shelter 02	cat	Strays	2015	input	23
Shelter 02	cat	Strays	2015	input	29
Shelter 02	cat	Strays	2015	input	27
Shelter 02	cat	Strays	2015	input	8
Shelter 02	cat	Strays	2015	input	52
Shelter 02	cat	Strays	2015	input	43
Shelter 02	cat	Strays	2015	input	16
Shelter 02	cat	Strays	2015	input	11
Shelter 02	cat	Returned	2015	input	0
Shelter 02	cat	Returned	2015	input	0
Shelter 02	cat	Returned	2015	input	0
Shelter 02	cat	Returned	2015	input	1
Shelter 02	cat	Returned	2015	input	1
Shelter 02	cat	Returned	2015	input	1
Shelter 02	cat	Returned	2015	input	0
Shelter 02	cat	Returned	2015	input	0
Shelter 02	cat	Returned	2015	input	1
Shelter 02	cat	Returned	2015	input	0
Shelter 02	cat	Returned	2015	input	0
Shelter 02	cat	Returned	2015	input	2
Shelter 02	cat	Rehomed	2015	output	28
Shelter 02	cat	Rehomed	2015	output	28
Shelter 02	cat	Rehomed	2015	output	18
Shelter 02	cat	Rehomed	2015	output	19
Shelter 02	cat	Rehomed	2015	output	15
Shelter 02	cat	Rehomed	2015	output	14
Shelter 02	cat	Rehomed	2015	output	13
Shelter 02	cat	Rehomed	2015	output	23
Shelter 02	cat	Rehomed	2015	output	22
Shelter 02	cat	Rehomed	2015	output	33
Shelter 02	cat	Rehomed	2015	output	39
Shelter 02	cat	Rehomed	2015	output	20
Shelter 02	cat	RTO	2015	output	6
Shelter 02	cat	RTO	2015	output	2
Shelter 02	cat	RTO	2015	output	0
Shelter 02	cat	RTO	2015	output	1
Shelter 02	cat	RTO	2015	output	1
Shelter 02	cat	RTO	2015	output	1
Shelter 02	cat	RTO	2015	output	0
Shelter 02	cat	RTO	2015	output	2
Shelter 02	cat	RTO	2015	output	0
Shelter 02	cat	RTO	2015	output	0
Shelter 02	cat	RTO	2015	output	4
Shelter 02	cat	RTO	2015	output	1
Shelter 02	cat	Euthanized	2015	output	4
Shelter 02	cat	Euthanized	2015	output	2
Shelter 02	cat	Euthanized	2015	output	10
Shelter 02	cat	Euthanized	2015	output	6
Shelter 02	cat	Euthanized	2015	output	5
Shelter 02	cat	Euthanized	2015	output	16
Shelter 02	cat	Euthanized	2015	output	7
Shelter 02	cat	Euthanized	2015	output	4
Shelter 02	cat	Euthanized	2015	output	6
Shelter 02	cat	Euthanized	2015	output	9
Shelter 02	cat	Euthanized	2015	output	8
Shelter 02	cat	Euthanized	2015	output	6
Shelter 02	cat	Strays	2014	input	0
Shelter 02	cat	Strays	2014	input	5
Shelter 02	cat	Strays	2014	input	7
Shelter 02	cat	Strays	2014	input	4
Shelter 02	cat	Strays	2014	input	0
Shelter 02	cat	Strays	2014	input	0
Shelter 02	cat	Strays	2014	input	0
Shelter 02	cat	Strays	2014	input	1
Shelter 02	cat	Strays	2014	input	1
Shelter 02	cat	Strays	2014	input	0
Shelter 02	cat	Strays	2014	input	20
Shelter 02	cat	Strays	2014	input	0
Shelter 02	cat	Owner relinquished	2014	input	1
Shelter 02	cat	Owner relinquished	2014	input	0
Shelter 02	cat	Owner relinquished	2014	input	0
Shelter 02	cat	Owner relinquished	2014	input	1
Shelter 02	cat	Owner relinquished	2014	input	0
Shelter 02	cat	Owner relinquished	2014	input	0
Shelter 02	cat	Owner relinquished	2014	input	0
Shelter 02	cat	Owner relinquished	2014	input	0
Shelter 02	cat	Owner relinquished	2014	input	0
Shelter 02	cat	Owner relinquished	2014	input	0
Shelter 02	cat	Owner relinquished	2014	input	0
Shelter 02	cat	Owner relinquished	2014	input	0
Shelter 02	cat	Strays	2014	input	14
Shelter 02	cat	Strays	2014	input	8
Shelter 02	cat	Strays	2014	input	10
Shelter 02	cat	Strays	2014	input	7
Shelter 02	cat	Strays	2014	input	18
Shelter 02	cat	Strays	2014	input	16
Shelter 02	cat	Strays	2014	input	31
Shelter 02	cat	Strays	2014	input	37
Shelter 02	cat	Strays	2014	input	25
Shelter 02	cat	Strays	2014	input	53
Shelter 02	cat	Strays	2014	input	4
Shelter 02	cat	Strays	2014	input	19
Shelter 02	cat	Returned	2014	input	2
Shelter 02	cat	Returned	2014	input	0
Shelter 02	cat	Returned	2014	input	0
Shelter 02	cat	Returned	2014	input	1
Shelter 02	cat	Returned	2014	input	0
Shelter 02	cat	Returned	2014	input	1
Shelter 02	cat	Returned	2014	input	1
Shelter 02	cat	Returned	2014	input	0
Shelter 02	cat	Returned	2014	input	1
Shelter 02	cat	Returned	2014	input	1
Shelter 02	cat	Returned	2014	input	0
Shelter 02	cat	Returned	2014	input	0
Shelter 02	cat	Rehomed	2014	output	26
Shelter 02	cat	Rehomed	2014	output	19
Shelter 02	cat	Rehomed	2014	output	9
Shelter 02	cat	Rehomed	2014	output	16
Shelter 02	cat	Rehomed	2014	output	13
Shelter 02	cat	Rehomed	2014	output	9
Shelter 02	cat	Rehomed	2014	output	11
Shelter 02	cat	Rehomed	2014	output	19
Shelter 02	cat	Rehomed	2014	output	23
Shelter 02	cat	Rehomed	2014	output	30
Shelter 02	cat	Rehomed	2014	output	22
Shelter 02	cat	Rehomed	2014	output	19
Shelter 02	cat	RTO	2014	output	0
Shelter 02	cat	RTO	2014	output	4
Shelter 02	cat	RTO	2014	output	0
Shelter 02	cat	RTO	2014	output	4
Shelter 02	cat	RTO	2014	output	2
Shelter 02	cat	RTO	2014	output	2
Shelter 02	cat	RTO	2014	output	0
Shelter 02	cat	RTO	2014	output	1
Shelter 02	cat	RTO	2014	output	0
Shelter 02	cat	RTO	2014	output	5
Shelter 02	cat	RTO	2014	output	4
Shelter 02	cat	RTO	2014	output	2
Shelter 02	cat	Euthanized	2014	output	8
Shelter 02	cat	Euthanized	2014	output	1
Shelter 02	cat	Euthanized	2014	output	1
Shelter 02	cat	Euthanized	2014	output	2
Shelter 02	cat	Euthanized	2014	output	4
Shelter 02	cat	Euthanized	2014	output	4
Shelter 02	cat	Euthanized	2014	output	8
Shelter 02	cat	Euthanized	2014	output	3
Shelter 02	cat	Euthanized	2014	output	2
Shelter 02	cat	Euthanized	2014	output	14
Shelter 02	cat	Euthanized	2014	output	6
Shelter 02	cat	Euthanized	2014	output	10
Shelter 02	cat	Strays	2013	input	11
Shelter 02	cat	Strays	2013	input	10
Shelter 02	cat	Strays	2013	input	7
Shelter 02	cat	Strays	2013	input	1
Shelter 02	cat	Strays	2013	input	0
Shelter 02	cat	Strays	2013	input	0
Shelter 02	cat	Strays	2013	input	3
Shelter 02	cat	Strays	2013	input	0
Shelter 02	cat	Strays	2013	input	5
Shelter 02	cat	Strays	2013	input	0
Shelter 02	cat	Strays	2013	input	6
Shelter 02	cat	Strays	2013	input	4
Shelter 02	cat	Owner relinquished	2013	input	0
Shelter 02	cat	Owner relinquished	2013	input	1
Shelter 02	cat	Owner relinquished	2013	input	0
Shelter 02	cat	Owner relinquished	2013	input	1
Shelter 02	cat	Owner relinquished	2013	input	0
Shelter 02	cat	Owner relinquished	2013	input	0
Shelter 02	cat	Owner relinquished	2013	input	0
Shelter 02	cat	Owner relinquished	2013	input	0
Shelter 02	cat	Owner relinquished	2013	input	0
Shelter 02	cat	Owner relinquished	2013	input	0
Shelter 02	cat	Owner relinquished	2013	input	0
Shelter 02	cat	Owner relinquished	2013	input	0
Shelter 02	cat	Strays	2013	input	10
Shelter 02	cat	Strays	2013	input	15
Shelter 02	cat	Strays	2013	input	10
Shelter 02	cat	Strays	2013	input	8
Shelter 02	cat	Strays	2013	input	13
Shelter 02	cat	Strays	2013	input	34
Shelter 02	cat	Strays	2013	input	21
Shelter 02	cat	Strays	2013	input	18
Shelter 02	cat	Strays	2013	input	4
Shelter 02	cat	Strays	2013	input	13
Shelter 02	cat	Strays	2013	input	17
Shelter 02	cat	Strays	2013	input	7
Shelter 02	cat	Returned	2013	input	0
Shelter 02	cat	Returned	2013	input	0
Shelter 02	cat	Returned	2013	input	0
Shelter 02	cat	Returned	2013	input	1
Shelter 02	cat	Returned	2013	input	0
Shelter 02	cat	Returned	2013	input	1
Shelter 02	cat	Returned	2013	input	1
Shelter 02	cat	Returned	2013	input	0
Shelter 02	cat	Returned	2013	input	0
Shelter 02	cat	Returned	2013	input	0
Shelter 02	cat	Returned	2013	input	0
Shelter 02	cat	Returned	2013	input	0
Shelter 02	cat	Rehomed	2013	output	31
Shelter 02	cat	Rehomed	2013	output	24
Shelter 02	cat	Rehomed	2013	output	27
Shelter 02	cat	Rehomed	2013	output	18
Shelter 02	cat	Rehomed	2013	output	11
Shelter 02	cat	Rehomed	2013	output	12
Shelter 02	cat	Rehomed	2013	output	13
Shelter 02	cat	Rehomed	2013	output	17
Shelter 02	cat	Rehomed	2013	output	15
Shelter 02	cat	Rehomed	2013	output	32
Shelter 02	cat	Rehomed	2013	output	27
Shelter 02	cat	Rehomed	2013	output	12
Shelter 02	cat	RTO	2013	output	0
Shelter 02	cat	RTO	2013	output	5
Shelter 02	cat	RTO	2013	output	2
Shelter 02	cat	RTO	2013	output	0
Shelter 02	cat	RTO	2013	output	1
Shelter 02	cat	RTO	2013	output	0
Shelter 02	cat	RTO	2013	output	3
Shelter 02	cat	RTO	2013	output	2
Shelter 02	cat	RTO	2013	output	1
Shelter 02	cat	RTO	2013	output	2
Shelter 02	cat	RTO	2013	output	0
Shelter 02	cat	RTO	2013	output	2
Shelter 02	cat	Euthanized	2013	output	9
Shelter 02	cat	Euthanized	2013	output	7
Shelter 02	cat	Euthanized	2013	output	2
Shelter 02	cat	Euthanized	2013	output	3
Shelter 02	cat	Euthanized	2013	output	5
Shelter 02	cat	Euthanized	2013	output	3
Shelter 02	cat	Euthanized	2013	output	11
Shelter 02	cat	Euthanized	2013	output	3
Shelter 02	cat	Euthanized	2013	output	4
Shelter 02	cat	Euthanized	2013	output	1
Shelter 02	cat	Euthanized	2013	output	10
Shelter 02	cat	Euthanized	2013	output	3
Shelter 02	cat	Strays	2012	input	14
Shelter 02	cat	Strays	2012	input	11
Shelter 02	cat	Strays	2012	input	11
Shelter 02	cat	Strays	2012	input	8
Shelter 02	cat	Strays	2012	input	1
Shelter 02	cat	Strays	2012	input	0
Shelter 02	cat	Strays	2012	input	0
Shelter 02	cat	Strays	2012	input	0
Shelter 02	cat	Strays	2012	input	0
Shelter 02	cat	Strays	2012	input	0
Shelter 02	cat	Strays	2012	input	0
Shelter 02	cat	Strays	2012	input	5
Shelter 02	cat	Owner relinquished	2012	input	0
Shelter 02	cat	Owner relinquished	2012	input	0
Shelter 02	cat	Owner relinquished	2012	input	0
Shelter 02	cat	Owner relinquished	2012	input	1
Shelter 02	cat	Owner relinquished	2012	input	0
Shelter 02	cat	Owner relinquished	2012	input	0
Shelter 02	cat	Owner relinquished	2012	input	0
Shelter 02	cat	Owner relinquished	2012	input	0
Shelter 02	cat	Owner relinquished	2012	input	1
Shelter 02	cat	Owner relinquished	2012	input	1
Shelter 02	cat	Owner relinquished	2012	input	0
Shelter 02	cat	Owner relinquished	2012	input	0
Shelter 02	cat	Strays	2012	input	15
Shelter 02	cat	Strays	2012	input	18
Shelter 02	cat	Strays	2012	input	14
Shelter 02	cat	Strays	2012	input	10
Shelter 02	cat	Strays	2012	input	25
Shelter 02	cat	Strays	2012	input	21
Shelter 02	cat	Strays	2012	input	18
Shelter 02	cat	Strays	2012	input	25
Shelter 02	cat	Strays	2012	input	13
Shelter 02	cat	Strays	2012	input	22
Shelter 02	cat	Strays	2012	input	18
Shelter 02	cat	Strays	2012	input	5
Shelter 02	cat	Returned	2012	input	0
Shelter 02	cat	Returned	2012	input	0
Shelter 02	cat	Returned	2012	input	0
Shelter 02	cat	Returned	2012	input	1
Shelter 02	cat	Returned	2012	input	0
Shelter 02	cat	Returned	2012	input	0
Shelter 02	cat	Returned	2012	input	0
Shelter 02	cat	Returned	2012	input	2
Shelter 02	cat	Returned	2012	input	2
Shelter 02	cat	Returned	2012	input	1
Shelter 02	cat	Returned	2012	input	0
Shelter 02	cat	Returned	2012	input	0
Shelter 02	cat	Rehomed	2012	output	44
Shelter 02	cat	Rehomed	2012	output	28
Shelter 02	cat	Rehomed	2012	output	28
Shelter 02	cat	Rehomed	2012	output	19
Shelter 02	cat	Rehomed	2012	output	20
Shelter 02	cat	Rehomed	2012	output	16
Shelter 02	cat	Rehomed	2012	output	15
Shelter 02	cat	Rehomed	2012	output	19
Shelter 02	cat	Rehomed	2012	output	21
Shelter 02	cat	Rehomed	2012	output	36
Shelter 02	cat	Rehomed	2012	output	34
Shelter 02	cat	Rehomed	2012	output	15
Shelter 02	cat	RTO	2012	output	1
Shelter 02	cat	RTO	2012	output	2
Shelter 02	cat	RTO	2012	output	1
Shelter 02	cat	RTO	2012	output	1
Shelter 02	cat	RTO	2012	output	0
Shelter 02	cat	RTO	2012	output	6
Shelter 02	cat	RTO	2012	output	1
Shelter 02	cat	RTO	2012	output	1
Shelter 02	cat	RTO	2012	output	0
Shelter 02	cat	RTO	2012	output	2
Shelter 02	cat	RTO	2012	output	1
Shelter 02	cat	RTO	2012	output	0
Shelter 02	cat	Euthanized	2012	output	7
Shelter 02	cat	Euthanized	2012	output	7
Shelter 02	cat	Euthanized	2012	output	3
Shelter 02	cat	Euthanized	2012	output	6
Shelter 02	cat	Euthanized	2012	output	4
Shelter 02	cat	Euthanized	2012	output	3
Shelter 02	cat	Euthanized	2012	output	6
Shelter 02	cat	Euthanized	2012	output	4
Shelter 02	cat	Euthanized	2012	output	8
Shelter 02	cat	Euthanized	2012	output	3
Shelter 02	cat	Euthanized	2012	output	7
Shelter 02	cat	Euthanized	2012	output	2
Shelter 02	cat	Strays	2011	input	9
Shelter 02	cat	Strays	2011	input	20
Shelter 02	cat	Strays	2011	input	11
Shelter 02	cat	Strays	2011	input	5
Shelter 02	cat	Strays	2011	input	10
Shelter 02	cat	Strays	2011	input	17
Shelter 02	cat	Strays	2011	input	28
Shelter 02	cat	Strays	2011	input	20
Shelter 02	cat	Strays	2011	input	20
Shelter 02	cat	Strays	2011	input	22
Shelter 02	cat	Strays	2011	input	6
Shelter 02	cat	Strays	2011	input	8
Shelter 02	cat	Owner relinquished	2011	input	2
Shelter 02	cat	Owner relinquished	2011	input	2
Shelter 02	cat	Owner relinquished	2011	input	0
Shelter 02	cat	Owner relinquished	2011	input	0
Shelter 02	cat	Owner relinquished	2011	input	0
Shelter 02	cat	Owner relinquished	2011	input	0
Shelter 02	cat	Owner relinquished	2011	input	0
Shelter 02	cat	Owner relinquished	2011	input	0
Shelter 02	cat	Owner relinquished	2011	input	2
Shelter 02	cat	Owner relinquished	2011	input	0
Shelter 02	cat	Owner relinquished	2011	input	0
Shelter 02	cat	Owner relinquished	2011	input	0
Shelter 02	cat	Strays	2011	input	18
Shelter 02	cat	Strays	2011	input	6
Shelter 02	cat	Strays	2011	input	8
Shelter 02	cat	Strays	2011	input	10
Shelter 02	cat	Strays	2011	input	21
Shelter 02	cat	Strays	2011	input	21
Shelter 02	cat	Strays	2011	input	10
Shelter 02	cat	Strays	2011	input	47
Shelter 02	cat	Strays	2011	input	35
Shelter 02	cat	Strays	2011	input	29
Shelter 02	cat	Strays	2011	input	15
Shelter 02	cat	Strays	2011	input	14
Shelter 02	cat	Returned	2011	input	2
Shelter 02	cat	Returned	2011	input	2
Shelter 02	cat	Returned	2011	input	0
Shelter 02	cat	Returned	2011	input	0
Shelter 02	cat	Returned	2011	input	1
Shelter 02	cat	Returned	2011	input	0
Shelter 02	cat	Returned	2011	input	0
Shelter 02	cat	Returned	2011	input	1
Shelter 02	cat	Returned	2011	input	1
Shelter 02	cat	Returned	2011	input	0
Shelter 02	cat	Returned	2011	input	0
Shelter 02	cat	Returned	2011	input	0
Shelter 02	cat	Rehomed	2011	output	33
Shelter 02	cat	Rehomed	2011	output	32
Shelter 02	cat	Rehomed	2011	output	35
Shelter 02	cat	Rehomed	2011	output	22
Shelter 02	cat	Rehomed	2011	output	16
Shelter 02	cat	Rehomed	2011	output	20
Shelter 02	cat	Rehomed	2011	output	24
Shelter 02	cat	Rehomed	2011	output	25
Shelter 02	cat	Rehomed	2011	output	38
Shelter 02	cat	Rehomed	2011	output	18
Shelter 02	cat	Rehomed	2011	output	26
Shelter 02	cat	Rehomed	2011	output	25
Shelter 02	cat	RTO	2011	output	3
Shelter 02	cat	RTO	2011	output	3
Shelter 02	cat	RTO	2011	output	1
Shelter 02	cat	RTO	2011	output	1
Shelter 02	cat	RTO	2011	output	2
Shelter 02	cat	RTO	2011	output	3
Shelter 02	cat	RTO	2011	output	3
Shelter 02	cat	RTO	2011	output	4
Shelter 02	cat	RTO	2011	output	1
Shelter 02	cat	RTO	2011	output	2
Shelter 02	cat	RTO	2011	output	8
Shelter 02	cat	RTO	2011	output	2
Shelter 02	cat	Euthanized	2011	output	9
Shelter 02	cat	Euthanized	2011	output	6
Shelter 02	cat	Euthanized	2011	output	3
Shelter 02	cat	Euthanized	2011	output	5
Shelter 02	cat	Euthanized	2011	output	2
Shelter 02	cat	Euthanized	2011	output	7
Shelter 02	cat	Euthanized	2011	output	3
Shelter 02	cat	Euthanized	2011	output	5
Shelter 02	cat	Euthanized	2011	output	12
Shelter 02	cat	Euthanized	2011	output	6
Shelter 02	cat	Euthanized	2011	output	4
Shelter 02	cat	Euthanized	2011	output	4
Shelter 02	cat	Strays	2010	input	22
Shelter 02	cat	Strays	2010	input	35
Shelter 02	cat	Strays	2010	input	14
Shelter 02	cat	Strays	2010	input	8
Shelter 02	cat	Strays	2010	input	7
Shelter 02	cat	Strays	2010	input	13
Shelter 02	cat	Strays	2010	input	0
Shelter 02	cat	Strays	2010	input	2
Shelter 02	cat	Strays	2010	input	31
Shelter 02	cat	Strays	2010	input	18
Shelter 02	cat	Strays	2010	input	5
Shelter 02	cat	Strays	2010	input	3
Shelter 02	cat	Owner relinquished	2010	input	0
Shelter 02	cat	Owner relinquished	2010	input	0
Shelter 02	cat	Owner relinquished	2010	input	0
Shelter 02	cat	Owner relinquished	2010	input	1
Shelter 02	cat	Owner relinquished	2010	input	0
Shelter 02	cat	Owner relinquished	2010	input	0
Shelter 02	cat	Owner relinquished	2010	input	0
Shelter 02	cat	Owner relinquished	2010	input	1
Shelter 02	cat	Owner relinquished	2010	input	0
Shelter 02	cat	Owner relinquished	2010	input	1
Shelter 02	cat	Owner relinquished	2010	input	4
Shelter 02	cat	Owner relinquished	2010	input	0
Shelter 02	cat	Strays	2010	input	14
Shelter 02	cat	Strays	2010	input	10
Shelter 02	cat	Strays	2010	input	18
Shelter 02	cat	Strays	2010	input	6
Shelter 02	cat	Strays	2010	input	18
Shelter 02	cat	Strays	2010	input	24
Shelter 02	cat	Strays	2010	input	36
Shelter 02	cat	Strays	2010	input	27
Shelter 02	cat	Strays	2010	input	34
Shelter 02	cat	Strays	2010	input	15
Shelter 02	cat	Strays	2010	input	25
Shelter 02	cat	Strays	2010	input	17
Shelter 02	cat	Returned	2010	input	2
Shelter 02	cat	Returned	2010	input	1
Shelter 02	cat	Returned	2010	input	2
Shelter 02	cat	Returned	2010	input	1
Shelter 02	cat	Returned	2010	input	1
Shelter 02	cat	Returned	2010	input	0
Shelter 02	cat	Returned	2010	input	1
Shelter 02	cat	Returned	2010	input	2
Shelter 02	cat	Returned	2010	input	3
Shelter 02	cat	Returned	2010	input	1
Shelter 02	cat	Returned	2010	input	3
Shelter 02	cat	Returned	2010	input	0
Shelter 02	cat	Rehomed	2010	output	40
Shelter 02	cat	Rehomed	2010	output	26
Shelter 02	cat	Rehomed	2010	output	35
Shelter 02	cat	Rehomed	2010	output	13
Shelter 02	cat	Rehomed	2010	output	17
Shelter 02	cat	Rehomed	2010	output	15
Shelter 02	cat	Rehomed	2010	output	23
Shelter 02	cat	Rehomed	2010	output	26
Shelter 02	cat	Rehomed	2010	output	39
Shelter 02	cat	Rehomed	2010	output	33
Shelter 02	cat	Rehomed	2010	output	27
Shelter 02	cat	Rehomed	2010	output	15
Shelter 02	cat	RTO	2010	output	0
Shelter 02	cat	RTO	2010	output	5
Shelter 02	cat	RTO	2010	output	7
Shelter 02	cat	RTO	2010	output	0
Shelter 02	cat	RTO	2010	output	1
Shelter 02	cat	RTO	2010	output	5
Shelter 02	cat	RTO	2010	output	6
Shelter 02	cat	RTO	2010	output	1
Shelter 02	cat	RTO	2010	output	2
Shelter 02	cat	RTO	2010	output	2
Shelter 02	cat	RTO	2010	output	3
Shelter 02	cat	RTO	2010	output	2
Shelter 02	cat	Euthanized	2010	output	5
Shelter 02	cat	Euthanized	2010	output	8
Shelter 02	cat	Euthanized	2010	output	7
Shelter 02	cat	Euthanized	2010	output	4
Shelter 02	cat	Euthanized	2010	output	9
Shelter 02	cat	Euthanized	2010	output	3
Shelter 02	cat	Euthanized	2010	output	5
Shelter 02	cat	Euthanized	2010	output	8
Shelter 02	cat	Euthanized	2010	output	16
Shelter 02	cat	Euthanized	2010	output	8
Shelter 02	cat	Euthanized	2010	output	11
Shelter 02	cat	Euthanized	2010	output	2
Shelter 02	cat	Strays	2009	input	24
Shelter 02	cat	Strays	2009	input	11
Shelter 02	cat	Strays	2009	input	14
Shelter 02	cat	Strays	2009	input	15
Shelter 02	cat	Strays	2009	input	9
Shelter 02	cat	Strays	2009	input	13
Shelter 02	cat	Strays	2009	input	2
Shelter 02	cat	Strays	2009	input	20
Shelter 02	cat	Strays	2009	input	27
Shelter 02	cat	Strays	2009	input	24
Shelter 02	cat	Strays	2009	input	27
Shelter 02	cat	Strays	2009	input	13
Shelter 02	cat	Owner relinquished	2009	input	0
Shelter 02	cat	Owner relinquished	2009	input	3
Shelter 02	cat	Owner relinquished	2009	input	2
Shelter 02	cat	Owner relinquished	2009	input	0
Shelter 02	cat	Owner relinquished	2009	input	2
Shelter 02	cat	Owner relinquished	2009	input	0
Shelter 02	cat	Owner relinquished	2009	input	1
Shelter 02	cat	Owner relinquished	2009	input	1
Shelter 02	cat	Owner relinquished	2009	input	1
Shelter 02	cat	Owner relinquished	2009	input	1
Shelter 02	cat	Owner relinquished	2009	input	0
Shelter 02	cat	Owner relinquished	2009	input	0
Shelter 02	cat	Strays	2009	input	15
Shelter 02	cat	Strays	2009	input	10
Shelter 02	cat	Strays	2009	input	9
Shelter 02	cat	Strays	2009	input	15
Shelter 02	cat	Strays	2009	input	9
Shelter 02	cat	Strays	2009	input	9
Shelter 02	cat	Strays	2009	input	24
Shelter 02	cat	Strays	2009	input	22
Shelter 02	cat	Strays	2009	input	13
Shelter 02	cat	Strays	2009	input	22
Shelter 02	cat	Strays	2009	input	25
Shelter 02	cat	Strays	2009	input	13
Shelter 02	cat	Returned	2009	input	0
Shelter 02	cat	Returned	2009	input	3
Shelter 02	cat	Returned	2009	input	3
Shelter 02	cat	Returned	2009	input	1
Shelter 02	cat	Returned	2009	input	3
Shelter 02	cat	Returned	2009	input	1
Shelter 02	cat	Returned	2009	input	2
Shelter 02	cat	Returned	2009	input	1
Shelter 02	cat	Returned	2009	input	1
Shelter 02	cat	Returned	2009	input	3
Shelter 02	cat	Returned	2009	input	0
Shelter 02	cat	Returned	2009	input	0
Shelter 02	cat	Rehomed	2009	output	37
Shelter 02	cat	Rehomed	2009	output	36
Shelter 02	cat	Rehomed	2009	output	25
Shelter 02	cat	Rehomed	2009	output	27
Shelter 02	cat	Rehomed	2009	output	18
Shelter 02	cat	Rehomed	2009	output	16
Shelter 02	cat	Rehomed	2009	output	19
Shelter 02	cat	Rehomed	2009	output	15
Shelter 02	cat	Rehomed	2009	output	23
Shelter 02	cat	Rehomed	2009	output	34
Shelter 02	cat	Rehomed	2009	output	21
Shelter 02	cat	Rehomed	2009	output	19
Shelter 02	cat	RTO	2009	output	6
Shelter 02	cat	RTO	2009	output	4
Shelter 02	cat	RTO	2009	output	5
Shelter 02	cat	RTO	2009	output	2
Shelter 02	cat	RTO	2009	output	3
Shelter 02	cat	RTO	2009	output	4
Shelter 02	cat	RTO	2009	output	7
Shelter 02	cat	RTO	2009	output	0
Shelter 02	cat	RTO	2009	output	1
Shelter 02	cat	RTO	2009	output	4
Shelter 02	cat	RTO	2009	output	2
Shelter 02	cat	RTO	2009	output	2
Shelter 02	cat	Euthanized	2009	output	12
Shelter 02	cat	Euthanized	2009	output	4
Shelter 02	cat	Euthanized	2009	output	14
Shelter 02	cat	Euthanized	2009	output	8
Shelter 02	cat	Euthanized	2009	output	5
Shelter 02	cat	Euthanized	2009	output	1
Shelter 02	cat	Euthanized	2009	output	6
Shelter 02	cat	Euthanized	2009	output	9
Shelter 02	cat	Euthanized	2009	output	7
Shelter 02	cat	Euthanized	2009	output	5
Shelter 02	cat	Euthanized	2009	output	15
Shelter 02	cat	Euthanized	2009	output	9
Shelter 02	cat	Strays	2008	input	4
Shelter 02	cat	Strays	2008	input	7
Shelter 02	cat	Strays	2008	input	8
Shelter 02	cat	Strays	2008	input	6
Shelter 02	cat	Strays	2008	input	9
Shelter 02	cat	Strays	2008	input	5
Shelter 02	cat	Strays	2008	input	29
Shelter 02	cat	Strays	2008	input	33
Shelter 02	cat	Strays	2008	input	19
Shelter 02	cat	Strays	2008	input	11
Shelter 02	cat	Strays	2008	input	26
Shelter 02	cat	Strays	2008	input	0
Shelter 02	cat	Owner relinquished	2008	input	1
Shelter 02	cat	Owner relinquished	2008	input	1
Shelter 02	cat	Owner relinquished	2008	input	0
Shelter 02	cat	Owner relinquished	2008	input	2
Shelter 02	cat	Owner relinquished	2008	input	1
Shelter 02	cat	Owner relinquished	2008	input	0
Shelter 02	cat	Owner relinquished	2008	input	0
Shelter 02	cat	Owner relinquished	2008	input	0
Shelter 02	cat	Owner relinquished	2008	input	0
Shelter 02	cat	Owner relinquished	2008	input	1
Shelter 02	cat	Owner relinquished	2008	input	0
Shelter 02	cat	Owner relinquished	2008	input	0
Shelter 02	cat	Strays	2008	input	16
Shelter 02	cat	Strays	2008	input	5
Shelter 02	cat	Strays	2008	input	5
Shelter 02	cat	Strays	2008	input	7
Shelter 02	cat	Strays	2008	input	7
Shelter 02	cat	Strays	2008	input	14
Shelter 02	cat	Strays	2008	input	20
Shelter 02	cat	Strays	2008	input	19
Shelter 02	cat	Strays	2008	input	16
Shelter 02	cat	Strays	2008	input	30
Shelter 02	cat	Strays	2008	input	17
Shelter 02	cat	Strays	2008	input	21
Shelter 02	cat	Returned	2008	input	1
Shelter 02	cat	Returned	2008	input	2
Shelter 02	cat	Returned	2008	input	0
Shelter 02	cat	Returned	2008	input	3
Shelter 02	cat	Returned	2008	input	0
Shelter 02	cat	Returned	2008	input	0
Shelter 02	cat	Returned	2008	input	1
Shelter 02	cat	Returned	2008	input	0
Shelter 02	cat	Returned	2008	input	0
Shelter 02	cat	Returned	2008	input	2
Shelter 02	cat	Returned	2008	input	2
Shelter 02	cat	Returned	2008	input	0
Shelter 02	cat	Rehomed	2008	output	31
Shelter 02	cat	Rehomed	2008	output	25
Shelter 02	cat	Rehomed	2008	output	19
Shelter 02	cat	Rehomed	2008	output	27
Shelter 02	cat	Rehomed	2008	output	11
Shelter 02	cat	Rehomed	2008	output	14
Shelter 02	cat	Rehomed	2008	output	20
Shelter 02	cat	Rehomed	2008	output	28
Shelter 02	cat	Rehomed	2008	output	22
Shelter 02	cat	Rehomed	2008	output	48
Shelter 02	cat	Rehomed	2008	output	35
Shelter 02	cat	Rehomed	2008	output	19
Shelter 02	cat	RTO	2008	output	1
Shelter 02	cat	RTO	2008	output	3
Shelter 02	cat	RTO	2008	output	3
Shelter 02	cat	RTO	2008	output	2
Shelter 02	cat	RTO	2008	output	1
Shelter 02	cat	RTO	2008	output	2
Shelter 02	cat	RTO	2008	output	3
Shelter 02	cat	RTO	2008	output	3
Shelter 02	cat	RTO	2008	output	6
Shelter 02	cat	RTO	2008	output	1
Shelter 02	cat	RTO	2008	output	5
Shelter 02	cat	RTO	2008	output	2
Shelter 02	cat	Euthanized	2008	output	7
Shelter 02	cat	Euthanized	2008	output	3
Shelter 02	cat	Euthanized	2008	output	3
Shelter 02	cat	Euthanized	2008	output	8
Shelter 02	cat	Euthanized	2008	output	0
Shelter 02	cat	Euthanized	2008	output	3
Shelter 02	cat	Euthanized	2008	output	9
Shelter 02	cat	Euthanized	2008	output	2
Shelter 02	cat	Euthanized	2008	output	5
Shelter 02	cat	Euthanized	2008	output	8
Shelter 02	cat	Euthanized	2008	output	5
Shelter 02	cat	Euthanized	2008	output	6
Shelter 02	cat	Strays	2007	input	12
Shelter 02	cat	Strays	2007	input	13
Shelter 02	cat	Strays	2007	input	12
Shelter 02	cat	Strays	2007	input	13
Shelter 02	cat	Strays	2007	input	2
Shelter 02	cat	Strays	2007	input	13
Shelter 02	cat	Strays	2007	input	0
Shelter 02	cat	Strays	2007	input	4
Shelter 02	cat	Strays	2007	input	11
Shelter 02	cat	Strays	2007	input	19
Shelter 02	cat	Strays	2007	input	15
Shelter 02	cat	Strays	2007	input	0
Shelter 02	cat	Owner relinquished	2007	input	0
Shelter 02	cat	Owner relinquished	2007	input	0
Shelter 02	cat	Owner relinquished	2007	input	0
Shelter 02	cat	Owner relinquished	2007	input	0
Shelter 02	cat	Owner relinquished	2007	input	0
Shelter 02	cat	Owner relinquished	2007	input	0
Shelter 02	cat	Owner relinquished	2007	input	0
Shelter 02	cat	Owner relinquished	2007	input	0
Shelter 02	cat	Owner relinquished	2007	input	0
Shelter 02	cat	Owner relinquished	2007	input	1
Shelter 02	cat	Owner relinquished	2007	input	0
Shelter 02	cat	Owner relinquished	2007	input	2
Shelter 02	cat	Strays	2007	input	18
Shelter 02	cat	Strays	2007	input	16
Shelter 02	cat	Strays	2007	input	17
Shelter 02	cat	Strays	2007	input	2
Shelter 02	cat	Strays	2007	input	8
Shelter 02	cat	Strays	2007	input	13
Shelter 02	cat	Strays	2007	input	36
Shelter 02	cat	Strays	2007	input	24
Shelter 02	cat	Strays	2007	input	17
Shelter 02	cat	Strays	2007	input	26
Shelter 02	cat	Strays	2007	input	18
Shelter 02	cat	Strays	2007	input	1
Shelter 02	cat	Returned	2007	input	0
Shelter 02	cat	Returned	2007	input	0
Shelter 02	cat	Returned	2007	input	0
Shelter 02	cat	Returned	2007	input	1
Shelter 02	cat	Returned	2007	input	0
Shelter 02	cat	Returned	2007	input	0
Shelter 02	cat	Returned	2007	input	0
Shelter 02	cat	Returned	2007	input	1
Shelter 02	cat	Returned	2007	input	2
Shelter 02	cat	Returned	2007	input	1
Shelter 02	cat	Returned	2007	input	2
Shelter 02	cat	Returned	2007	input	2
Shelter 02	cat	Rehomed	2007	output	47
Shelter 02	cat	Rehomed	2007	output	25
Shelter 02	cat	Rehomed	2007	output	25
Shelter 02	cat	Rehomed	2007	output	21
Shelter 02	cat	Rehomed	2007	output	14
Shelter 02	cat	Rehomed	2007	output	18
Shelter 02	cat	Rehomed	2007	output	22
Shelter 02	cat	Rehomed	2007	output	37
Shelter 02	cat	Rehomed	2007	output	23
Shelter 02	cat	Rehomed	2007	output	30
Shelter 02	cat	Rehomed	2007	output	22
Shelter 02	cat	Rehomed	2007	output	9
Shelter 02	cat	RTO	2007	output	1
Shelter 02	cat	RTO	2007	output	1
Shelter 02	cat	RTO	2007	output	4
Shelter 02	cat	RTO	2007	output	0
Shelter 02	cat	RTO	2007	output	2
Shelter 02	cat	RTO	2007	output	2
Shelter 02	cat	RTO	2007	output	0
Shelter 02	cat	RTO	2007	output	4
Shelter 02	cat	RTO	2007	output	4
Shelter 02	cat	RTO	2007	output	7
Shelter 02	cat	RTO	2007	output	3
Shelter 02	cat	RTO	2007	output	1
Shelter 02	cat	Euthanized	2007	output	11
Shelter 02	cat	Euthanized	2007	output	4
Shelter 02	cat	Euthanized	2007	output	3
Shelter 02	cat	Euthanized	2007	output	6
Shelter 02	cat	Euthanized	2007	output	4
Shelter 02	cat	Euthanized	2007	output	7
Shelter 02	cat	Euthanized	2007	output	4
Shelter 02	cat	Euthanized	2007	output	6
Shelter 02	cat	Euthanized	2007	output	3
Shelter 02	cat	Euthanized	2007	output	23
Shelter 02	cat	Euthanized	2007	output	15
Shelter 02	cat	Euthanized	2007	output	4
Shelter 02	cat	Strays	2006	input	19
Shelter 02	cat	Strays	2006	input	16
Shelter 02	cat	Strays	2006	input	13
Shelter 02	cat	Strays	2006	input	9
Shelter 02	cat	Strays	2006	input	12
Shelter 02	cat	Strays	2006	input	7
Shelter 02	cat	Strays	2006	input	20
Shelter 02	cat	Strays	2006	input	12
Shelter 02	cat	Strays	2006	input	10
Shelter 02	cat	Strays	2006	input	0
Shelter 02	cat	Strays	2006	input	9
Shelter 02	cat	Strays	2006	input	5
Shelter 02	cat	Owner relinquished	2006	input	0
Shelter 02	cat	Owner relinquished	2006	input	0
Shelter 02	cat	Owner relinquished	2006	input	1
Shelter 02	cat	Owner relinquished	2006	input	0
Shelter 02	cat	Owner relinquished	2006	input	1
Shelter 02	cat	Owner relinquished	2006	input	0
Shelter 02	cat	Owner relinquished	2006	input	0
Shelter 02	cat	Owner relinquished	2006	input	0
Shelter 02	cat	Owner relinquished	2006	input	0
Shelter 02	cat	Owner relinquished	2006	input	1
Shelter 02	cat	Owner relinquished	2006	input	2
Shelter 02	cat	Owner relinquished	2006	input	0
Shelter 02	cat	Strays	2006	input	8
Shelter 02	cat	Strays	2006	input	10
Shelter 02	cat	Strays	2006	input	10
Shelter 02	cat	Strays	2006	input	2
Shelter 02	cat	Strays	2006	input	2
Shelter 02	cat	Strays	2006	input	11
Shelter 02	cat	Strays	2006	input	18
Shelter 02	cat	Strays	2006	input	14
Shelter 02	cat	Strays	2006	input	22
Shelter 02	cat	Strays	2006	input	17
Shelter 02	cat	Strays	2006	input	16
Shelter 02	cat	Strays	2006	input	3
Shelter 02	cat	Returned	2006	input	1
Shelter 02	cat	Returned	2006	input	0
Shelter 02	cat	Returned	2006	input	3
Shelter 02	cat	Returned	2006	input	0
Shelter 02	cat	Returned	2006	input	1
Shelter 02	cat	Returned	2006	input	3
Shelter 02	cat	Returned	2006	input	0
Shelter 02	cat	Returned	2006	input	1
Shelter 02	cat	Returned	2006	input	1
Shelter 02	cat	Returned	2006	input	2
Shelter 02	cat	Returned	2006	input	2
Shelter 02	cat	Returned	2006	input	1
Shelter 02	cat	Rehomed	2006	output	32
Shelter 02	cat	Rehomed	2006	output	27
Shelter 02	cat	Rehomed	2006	output	31
Shelter 02	cat	Rehomed	2006	output	24
Shelter 02	cat	Rehomed	2006	output	12
Shelter 02	cat	Rehomed	2006	output	17
Shelter 02	cat	Rehomed	2006	output	11
Shelter 02	cat	Rehomed	2006	output	22
Shelter 02	cat	Rehomed	2006	output	32
Shelter 02	cat	Rehomed	2006	output	13
Shelter 02	cat	Rehomed	2006	output	29
Shelter 02	cat	Rehomed	2006	output	10
Shelter 02	cat	RTO	2006	output	4
Shelter 02	cat	RTO	2006	output	5
Shelter 02	cat	RTO	2006	output	3
Shelter 02	cat	RTO	2006	output	0
Shelter 02	cat	RTO	2006	output	3
Shelter 02	cat	RTO	2006	output	2
Shelter 02	cat	RTO	2006	output	5
[truncated: 14,167 more rows]
